# Supplementary material for: The PiNe box: Development and validation of an electronic device to time-lock multimodal responses to sensory stimuli in hospitalised infants
Source: PLoS One. 2023 Jul 13;18(7):e0288488. doi: 10.1371/journal.pone.0288488 (PMC10343045; doi:10.1371/journal.pone.0288488)
Supplement: S1 Data — Data files for Study 1, which consisted of 7 recordings where the push button device was manually pressed onto the ECG electrodes to investigate the time difference between the event annotation and recording artefact. Code to analyse this data is provided in S1 Code. (ZIP) [file pone.0288488.s005.zip]

Archive with 12 entries (11 files):
- pine_test_study1/
- pine_test_study1/.DS_Store
- __MACOSX/pine_test_study1/._.DS_Store
- pine_test_study1/pine_test_paste_01_waves.csv
- __MACOSX/pine_test_study1/._pine_test_paste_01_waves.csv
- pine_test_study1/pine_test_paste_02_waves.csv
- pine_test_study1/pine_test_paste_03_waves.csv
- pine_test_study1/pine_test_paste_04_waves.csv
- __MACOSX/pine_test_study1/._pine_test_paste_04_waves.csv
- pine_test_study1/pine_test_paste_05_waves.csv
- pine_test_study1/pine_test_paste_06_waves.csv
- pine_test_study1/pine_test_paste_07_waves.csv
