# Supplementary material for: The PiNe box: Development and validation of an electronic device to time-lock multimodal responses to sensory stimuli in hospitalised infants
Source: PLoS One. 2023 Jul 13;18(7):e0288488. doi: 10.1371/journal.pone.0288488 (PMC10343045; doi:10.1371/journal.pone.0288488)
Supplement: S1 Data — Data files for Study 1, which consisted of 7 recordings where the push button device was manually pressed onto the ECG electrodes to investigate the time difference between the event annotation and recording artefact. Code to analyse this data is provided in S1 Code. (ZIP) [file pone.0288488.s005.zip › pine_test_study1/pine_test_paste_01_waves.csv]

Milliseconds since 01.01.1970	Resp-RESP(Ohm)	Compound ECG-II(mV)	II-II(mV)
1655808628184		0.01
1655808628188		0.005
1655808628192		0.005
1655808628196		0.01
1655808628200		0.01
1655808628204		0.01
1655808628208		0
1655808628212		0.005
1655808628216		0.01
1655808628220		0.01
1655808628224		0.005
1655808628228		0
1655808628232		0.005
1655808628236		0.005
1655808628240		0.005
1655808628244		0.005
1655808628248		0
1655808628252		0.005
1655808628256		0.01
1655808628260		0.01
1655808628264		0.005
1655808628268		0
1655808628272		0
1655808628276		0.01
1655808628280		0.01
1655808628284		0.005
1655808628288		0
1655808628292		0.005
1655808628296		0.01
1655808628300		0.01
1655808628304		0.005
1655808628308		0.005
1655808628312		0.01
1655808628316		0.01
1655808628320		0.01
1655808628324		0.005
1655808628328		0
1655808628332		0.005
1655808628336		0.01
1655808628340		0.01
1655808628344		0.005
1655808628348		0
1655808628352		0.005
1655808628356		0.01
1655808628360		0.01
1655808628364		0.01
1655808628368		0.005
1655808628372		0.005
1655808628376		0.01
1655808628380		0.01
1655808628384		0.01
1655808628388		0
1655808628392		0.005
1655808628396		0.01
1655808628400		0.01
1655808628404		0.01
1655808628408		0.005
1655808628412		0.005
1655808628416		0.01
1655808628420		0.01
1655808628424		0.005
1655808628428		0
1655808628432		0.005
1655808628436		0.01
1655808628440	0.015	0.01	0
1655808628442			0
1655808628444		0.01	0
1655808628446			0.005
1655808628448		0	0.005
1655808628450			0.01
1655808628452		0.005	0.01
1655808628454			0.01
1655808628456	0.015	0.01	0.01
1655808628458			0.005
1655808628460		0.01	0.005
1655808628462			0
1655808628464		0.01	0.005
1655808628466			0.005
1655808628468		0	0.01
1655808628470			0.01
1655808628472	0.015	0.005	0.01
1655808628474			0.01
1655808628476		0.01	0.01
1655808628478			0.005
1655808628480		0.01	0
1655808628482			0
1655808628484		0.01	0
1655808628486			0.005
1655808628488	0.015	0.005	0.005
1655808628490			0.01
1655808628492		0.005	0.01
1655808628494			0.01
1655808628496		0.01	0.01
1655808628498			0.005
1655808628500		0.01	0.005
1655808628502			0
1655808628504	0.015	0.005	0
1655808628506			0.005
1655808628508		0	0.01
1655808628510			0.01
1655808628512		0.005	0.01
1655808628514			0.01
1655808628516		0.01	0.005
1655808628518			0.005
1655808628520	0.015	0.01	0
1655808628522			0
1655808628524		0.005	0.005
1655808628526			0.005
1655808628528		0	0.01
1655808628530			0.01
1655808628532		0.005	0.01
1655808628534			0.01
1655808628536	0.015	0.01	0.01
1655808628538			0.005
1655808628540		0.01	0
1655808628542			0
1655808628544		0.01	0
1655808628546			0.005
1655808628548		0.005	0.005
1655808628550			0.01
1655808628552	0.015	0.005	0.01
1655808628554			0.01
1655808628556		0.01	0.01
1655808628558			0.005
1655808628560		0.01	0
1655808628562			0
1655808628564		0.005	0
1655808628566			0.005
1655808628568	0.016	0	0.005
1655808628570			0.01
1655808628572		0	0.01
1655808628574			0.01
1655808628576		0.005	0.01
1655808628578			0.005
1655808628580		0.01	0
1655808628582			0
1655808628584	0.016	0.005	0.005
1655808628586			0.005
1655808628588		0	0.005
1655808628590			0.01
1655808628592		0.005	0.01
1655808628594			0.01
1655808628596		0.005	0.005
1655808628598			0.005
1655808628600	0.017	0.01	0
1655808628602			0
1655808628604		0.005	0
1655808628606			0.005
1655808628608		0	0.005
1655808628610			0.01
1655808628612		0.005	0.01
1655808628614			0.01
1655808628616	0.016	0.005	0.005
1655808628618			0.005
1655808628620		0.01	0
1655808628622			0
1655808628624		0.005	0
1655808628626			0.005
1655808628628		0	0.005
1655808628630			0.01
1655808628632	0.015	0.005	0.01
1655808628634			0.01
1655808628636		0.01	0.01
1655808628638			0.005
1655808628640		0.01	0
1655808628642			0
1655808628644		0.005	0.005
1655808628646			0.005
1655808628648	0.015	0	0.005
1655808628650			0.01
1655808628652		0.005	0.01
1655808628654			0.01
1655808628656		0.01	0.005
1655808628658			0.005
1655808628660		0.01	0
1655808628662			0
1655808628664	0.016	0.005	0
1655808628666			0
1655808628668		0	0.005
1655808628670			0.005
1655808628672		0	0.01
1655808628674			0.01
1655808628676		0.005	0.005
1655808628678			0
1655808628680	0.017	0.005	0
1655808628682			0
1655808628684		0.005	0
1655808628686			0.005
1655808628688		0.005	0.005
1655808628690			0.005
1655808628692		0.005	0.01
1655808628694			0.01
1655808628696	0.018	0.01	0.005
1655808628698			0
1655808628700		0.01	0
1655808628702			0
1655808628704		0.005	0
1655808628706			0.005
1655808628708		0	0.005
1655808628710			0.005
1655808628712	0.02	0.005	0.01
1655808628714			0.01
1655808628716		0.01	0.005
1655808628718			0
1655808628720		0.01	0
1655808628722			0
1655808628724		0.005	0
1655808628726			0.005
1655808628728	0.02	0.005	0.005
1655808628730			0.01
1655808628732		0.005	0.01
1655808628734			0.01
1655808628736		0.01	0.005
1655808628738			0.005
1655808628740		0.01	0
1655808628742			0
1655808628744	0.02	0.01	0
1655808628746			0.005
1655808628748		0	0.005
1655808628750			0.01
1655808628752		0.005	0.01
1655808628754			0.01
1655808628756		0.01	0.005
1655808628758			0
1655808628760	0.02	0.01	0
1655808628762			0
1655808628764		0.01	0
1655808628766			0
1655808628768		0.005	0
1655808628770			0.005
1655808628772		0.005	0.005
1655808628774			0.01
1655808628776	0.02	0.01	0.005
1655808628778			0.005
1655808628780		0.01	0.005
1655808628782			0.005
1655808628784		0.01	0.005
1655808628786			0.005
1655808628788		0	0.01
1655808628790			0.01
1655808628792	0.02	0.005	0.01
1655808628794			0.01
1655808628796		0.005	0.005
1655808628798			0.005
1655808628800		0.005	0
1655808628802			0
1655808628804		0.005	0
1655808628806			0.005
1655808628808	0.02	0	0.005
1655808628810			0.01
1655808628812		0	0.01
1655808628814			0.01
1655808628816		0.005	0.005
1655808628818			0.005
1655808628820		0.01	0.005
1655808628822			0.005
1655808628824	0.02	0.005	0.005
1655808628826			0.005
1655808628828		0	0.005
1655808628830			0.01
1655808628832		0	0.01
1655808628834			0.01
1655808628836		0.005	0.01
1655808628838			0.005
1655808628840	0.02	0.01	0
1655808628842			0
1655808628844		0.01	0
1655808628846			0.005
1655808628848		0	0.005
1655808628850			0.01
1655808628852		0	0.01
1655808628854			0.01
1655808628856	0.02	0.005	0.01
1655808628858			0.005
1655808628860		0.01	0.005
1655808628862			0
1655808628864		0.005	0
1655808628866			0.005
1655808628868		0	0.005
1655808628870			0.01
1655808628872	0.02	0	0.01
1655808628874			0.01
1655808628876		0.01	0.01
1655808628878			0.005
1655808628880		0.01	0
1655808628882			0
1655808628884		0.01	0
1655808628886			0.005
1655808628888	0.02	0	0.005
1655808628890			0.005
1655808628892		0	0.005
1655808628894			0.005
1655808628896		0.01	0.005
1655808628898			0
1655808628900		0.01	0
1655808628902			0
1655808628904	0.02	0.005	0
1655808628906			0
1655808628908		0	0.005
1655808628910			0.005
1655808628912		0.005	0.01
1655808628914			0.01
1655808628916		0.01	0.005
1655808628918			0.005
1655808628920	0.02	0.01	0
1655808628922			0
1655808628924		0.01	0
1655808628926			0
1655808628928		0	0
1655808628930			0.005
1655808628932		0	0.01
1655808628934			0.01
1655808628936	0.02	0.005	0.01
1655808628938			0.005
1655808628940		0.01	0
1655808628942			-0.005
1655808628944		0.01	0
1655808628946			0
1655808628948		0	0.005
1655808628950			0.005
1655808628952	0.02	0	0.01
1655808628954			0.01
1655808628956		0.005	0.005
1655808628958			0
1655808628960		0.01	0
1655808628962			-0.005
1655808628964		0.005	0
1655808628966			0
1655808628968	0.02	0	0.005
1655808628970			0.01
1655808628972		0.005	0.01
1655808628974			0.01
1655808628976		0.01	0.01
1655808628978			0.005
1655808628980		0.01	0
1655808628982			0
1655808628984	0.02	0.01	0
1655808628986			0
1655808628988		0	0.005
1655808628990			0.01
1655808628992		0.005	0.01
1655808628994			0.01
1655808628996		0.01	0.005
1655808628998			0.005
1655808629000	0.02	0.01	0
1655808629002			0
1655808629004		0.005	0
1655808629006			0.005
1655808629008		0	0.005
1655808629010			0.01
1655808629012		0	0.01
1655808629014			0.01
1655808629016	0.02	0.005	0.01
1655808629018			0.005
1655808629020		0.01	0
1655808629022			0
1655808629024		0.01	0
1655808629026			0
1655808629028		0	0.005
1655808629030			0.005
1655808629032	0.02	0	0.01
1655808629034			0.01
1655808629036		0.005	0.01
1655808629038			0.005
1655808629040		0.01	0
1655808629042			0
1655808629044		0.01	0
1655808629046			0
1655808629048	0.02	0.005	0.005
1655808629050			0.005
1655808629052		0	0.01
1655808629054			0.01
1655808629056		0.005	0.005
1655808629058			0.005
1655808629060		0.01	0
1655808629062			0
1655808629064	0.02	0.01	0
1655808629066			0.005
1655808629068		0.005	0.005
1655808629070			0.01
1655808629072		0	0.01
1655808629074			0.01
1655808629076		0.005	0.01
1655808629078			0.005
1655808629080	0.02	0.01	0
1655808629082			0
1655808629084		0.01	0
1655808629086			0.005
1655808629088		0.005	0.005
1655808629090			0.01
1655808629092		0.005	0.01
1655808629094			0.01
1655808629096	0.02	0.01	0.005
1655808629098			0
1655808629100		0.01	0
1655808629102			0
1655808629104		0.005	0
1655808629106			0
1655808629108		0	0.005
1655808629110			0.005
1655808629112	0.02	0	0.01
1655808629114			0.01
1655808629116		0.005	0.01
1655808629118			0.005
1655808629120		0.01	0
1655808629122			0
1655808629124		0.005	0
1655808629126			0
1655808629128	0.02	0	0.005
1655808629130			0.005
1655808629132		0	0.01
1655808629134			0.01
1655808629136		0.005	0.01
1655808629138			0.005
1655808629140		0.01	0.005
1655808629142			0
1655808629144	0.02	0.01	0
1655808629146			0
1655808629148		0	0.005
1655808629150			0.005
1655808629152		0	0.01
1655808629154			0.01
1655808629156		0.005	0.01
1655808629158			0.005
1655808629160	0.02	0.01	0.005
1655808629162			0
1655808629164		0.01	0
1655808629166			0
1655808629168		0.005	0.005
1655808629170			0.005
1655808629172		0	0.005
1655808629174			0.01
1655808629176	0.018	0	0.01
1655808629178			0.005
1655808629180		0.005	0.005
1655808629182			0.005
1655808629184		0.005	0.005
1655808629186			0.005
1655808629188		0	0.005
1655808629190			0.01
1655808629192	0.017	0	0.01
1655808629194			0.01
1655808629196		0.005	0.005
1655808629198			0.005
1655808629200		0.005	0
1655808629202			0
1655808629204		0.005	0
1655808629206			0
1655808629208	0.016	0	0.005
1655808629210			0.005
1655808629212		0	0.01
1655808629214			0.01
1655808629216		0.005	0.005
1655808629218			0.005
1655808629220		0.01	0
1655808629222			0
1655808629224	0.015	0.005	0
1655808629226			0
1655808629228		0	0.005
1655808629230			0.005
1655808629232		0	0.01
1655808629234			0.01
1655808629236		0.005	0.01
1655808629238			0.005
1655808629240	0.015	0.01	0
1655808629242			0
1655808629244		0.01	-0.005
1655808629246			0
1655808629248		0	0
1655808629250			0.005
1655808629252		0.005	0.01
1655808629254			0.01
1655808629256	0.014	0.005	0.01
1655808629258			0.005
1655808629260		0.01	0.005
1655808629262			0
1655808629264		0.01	0
1655808629266			0
1655808629268		0.005	0
1655808629270			0
1655808629272	0.012	0	0.005
1655808629274			0.005
1655808629276		0.005	0.005
1655808629278			0.005
1655808629280		0.01	0
1655808629282			0
1655808629284		0.01	0
1655808629286			0
1655808629288	0.012	0.005	0
1655808629290			0.005
1655808629292		0.005	0.005
1655808629294			0.01
1655808629296		0.01	0.005
1655808629298			0.005
1655808629300		0.01	0
1655808629302			0
1655808629304	0.012	0.01	0
1655808629306			0
1655808629308		0	0.005
1655808629310			0.005
1655808629312		0	0.01
1655808629314			0.01
1655808629316		0.005	0.005
1655808629318			0.005
1655808629320	0.012	0.01	0
1655808629322			0
1655808629324		0.01	0
1655808629326			0
1655808629328		0.005	0.005
1655808629330			0.005
1655808629332		0	0.01
1655808629334			0.01
1655808629336	0.013	0.005	0.01
1655808629338			0.005
1655808629340		0.005	0
1655808629342			0
1655808629344		0.005	0
1655808629346			0.005
1655808629348		0	0.005
1655808629350			0.005
1655808629352	0.014	0	0.005
1655808629354			0.01
1655808629356		0.005	0.01
1655808629358			0.005
1655808629360		0.005	0.005
1655808629362			0
1655808629364		0.005	0
1655808629366			0
1655808629368	0.015	0	0.005
1655808629370			0.005
1655808629372		0	0.01
1655808629374			0.01
1655808629376		0.005	0.01
1655808629378			0.005
1655808629380		0.01	0.005
1655808629382			0
1655808629384	0.015	0.01	0
1655808629386			0.005
1655808629388		0.005	0.005
1655808629390			0.01
1655808629392		0	0.01
1655808629394			0.01
1655808629396		0.005	0.01
1655808629398			0.005
1655808629400	0.017	0.005	0
1655808629402			0
1655808629404		0.005	0
1655808629406			0
1655808629408		0	0.005
1655808629410			0.005
1655808629412		0	0.01
1655808629414			0.01
1655808629416	0.017	0.005	0.01
1655808629418			0.01
1655808629420		0.01	0.005
1655808629422			0
1655808629424		0.005	0
1655808629426			0
1655808629428		0	0
1655808629430			0.005
1655808629432	0.018	0	0.005
1655808629434			0.01
1655808629436		0.005	0.005
1655808629438			0.005
1655808629440		0.01	0
1655808629442			0
1655808629444		0.01	0
1655808629446			0
1655808629448	0.018	0	0
1655808629450			0.005
1655808629452		0	0.005
1655808629454			0.005
1655808629456		0.005	0.005
1655808629458			0
1655808629460		0.005	0
1655808629462			0
1655808629464	0.018	0.005	0
1655808629466			0
1655808629468		0	0.005
1655808629470			0.005
1655808629472		0	0.01
1655808629474			0.01
1655808629476		0.005	0.01
1655808629478			0.005
1655808629480	0.018	0.005	0.005
1655808629482			0
1655808629484		0.005	0
1655808629486			0
1655808629488		0	0.005
1655808629490			0.005
1655808629492		0	0.005
1655808629494			0.005
1655808629496	0.019	0.005	0.005
1655808629498			0
1655808629500		0.01	0
1655808629502			0
1655808629504		0.01	0
1655808629506			0
1655808629508		0.005	0.005
1655808629510			0.005
1655808629512	0.019	0.005	0.01
1655808629514			0.01
1655808629516		0.01	0.005
1655808629518			0.005
1655808629520		0.01	0
1655808629522			0
1655808629524		0.01	0
1655808629526			0
1655808629528	0.02	0.005	0.005
1655808629530			0.005
1655808629532		0	0.01
1655808629534			0.01
1655808629536		0.005	0.01
1655808629538			0.005
1655808629540		0.01	0
1655808629542			0
1655808629544	0.02	0.01	0
1655808629546			0
1655808629548		0.005	0
1655808629550			0.005
1655808629552		0.005	0.005
1655808629554			0.01
1655808629556		0.005	0.005
1655808629558			0.005
1655808629560	0.02	0.01	0
1655808629562			0
1655808629564		0.01	0
1655808629566			0
1655808629568		0.005	0.005
1655808629570			0.005
1655808629572		0	0.005
1655808629574			0.005
1655808629576	0.02	0.005	0.005
1655808629578			0.005
1655808629580		0.01	0
1655808629582			0
1655808629584		0.01	0
1655808629586			0
1655808629588		0.005	0
1655808629590			0.005
1655808629592	0.02	0.005	0.01
1655808629594			0.01
1655808629596		0.005	0.01
1655808629598			0.01
1655808629600		0.01	0.005
1655808629602			0
1655808629604		0.01	0
1655808629606			0.005
1655808629608	0.02	0	0.005
1655808629610			0.01
1655808629612		0	0.01
1655808629614			0.01
1655808629616		0.005	0.01
1655808629618			0.005
1655808629620		0.01	0.005
1655808629622			0
1655808629624	0.02	0.01	0
1655808629626			0
1655808629628		0	0.005
1655808629630			0.005
1655808629632		0	0.01
1655808629634			0.01
1655808629636		0.005	0.01
1655808629638			0.005
1655808629640	0.02	0.01	0.005
1655808629642			0.005
1655808629644		0.01	0
1655808629646			0.005
1655808629648		0	0.005
1655808629650			0.005
1655808629652		0	0.01
1655808629654			0.01
1655808629656	0.02	0.005	0.01
1655808629658			0.005
1655808629660		0.01	0.005
1655808629662			0.005
1655808629664		0.01	0
1655808629666			0
1655808629668		0.005	0.005
1655808629670			0.005
1655808629672	0.02	0	0.005
1655808629674			0.01
1655808629676		0.005	0.01
1655808629678			0.005
1655808629680		0.01	0.005
1655808629682			0
1655808629684		0.01	0
1655808629686			0.005
1655808629688	0.02	0.005	0.005
1655808629690			0.005
1655808629692		0	0.01
1655808629694			0.01
1655808629696		0.005	0.01
1655808629698			0.005
1655808629700		0.01	0
1655808629702			0
1655808629704	0.02	0.01	0
1655808629706			0
1655808629708		0.005	0.005
1655808629710			0.005
1655808629712		0.005	0.01
1655808629714			0.01
1655808629716		0.01	0.01
1655808629718			0.005
1655808629720	0.018	0.01	0
1655808629722			0
1655808629724		0.01	0
1655808629726			0
1655808629728		0.005	0.005
1655808629730			0.005
1655808629732		0.005	0.01
1655808629734			0.01
1655808629736	0.018	0.005	0.01
1655808629738			0.005
1655808629740		0.005	0
1655808629742			0
1655808629744		0.005	0
1655808629746			0
1655808629748		0	0.005
1655808629750			0.005
1655808629752	0.018	0	0.01
1655808629754			0.01
1655808629756		0.005	0.01
1655808629758			0.01
1655808629760		0.01	0.005
1655808629762			0
1655808629764		0.01	0
1655808629766			0
1655808629768	0.018	0.005	0.005
1655808629770			0.005
1655808629772		0	0.01
1655808629774			0.01
1655808629776		0.005	0.01
1655808629778			0.005
1655808629780		0.01	0.005
1655808629782			0
1655808629784	0.018	0.005	0
1655808629786			0
1655808629788		0	0.005
1655808629790			0.005
1655808629792		0	0.01
1655808629794			0.01
1655808629796		0.005	0.01
1655808629798			0.01
1655808629800	0.018	0.01	0.005
1655808629802			0.005
1655808629804		0.01	0
1655808629806			0.005
1655808629808		0.005	0.005
1655808629810			0.01
1655808629812		0	0.01
1655808629814			0.01
1655808629816	0.018	0.005	0.01
1655808629818			0.01
1655808629820		0.01	0.005
1655808629822			0.005
1655808629824		0.01	0.005
1655808629826			0.005
1655808629828		0.005	0.005
1655808629830			0.005
1655808629832	0.018	0	0.005
1655808629834			0.01
1655808629836		0.005	0.005
1655808629838			0.005
1655808629840		0.005	0
1655808629842			0
1655808629844		0.005	0
1655808629846			0
1655808629848	0.017	0	0
1655808629850			0.005
1655808629852		0	0.01
1655808629854			0.01
1655808629856		0.005	0.01
1655808629858			0.005
1655808629860		0.01	0.005
1655808629862			0
1655808629864	0.017	0.01	0
1655808629866			0
1655808629868		0.005	0.005
1655808629870			0.005
1655808629872		0	0.01
1655808629874			0.01
1655808629876		0.005	0.005
1655808629878			0.005
1655808629880	0.017	0.01	0
1655808629882			0
1655808629884		0.01	0
1655808629886			0
1655808629888		0.005	0
1655808629890			0.005
1655808629892		0	0.005
1655808629894			0.01
1655808629896	0.018	0.005	0.01
1655808629898			0.005
1655808629900		0.01	0.005
1655808629902			0
1655808629904		0.01	0
1655808629906			0
1655808629908		0.005	0
1655808629910			0.005
1655808629912	0.019	0.005	0.005
1655808629914			0.01
1655808629916		0.01	0.01
1655808629918			0.005
1655808629920		0.01	0
1655808629922			0
1655808629924		0.01	0
1655808629926			0
1655808629928	0.02	0	0
1655808629930			0.005
1655808629932		0	0.005
1655808629934			0.005
1655808629936		0.005	0.005
1655808629938			0.005
1655808629940		0.01	0
1655808629942			0
1655808629944	0.021	0.01	0
1655808629946			0
1655808629948		0.005	0.005
1655808629950			0.005
1655808629952		0	0.01
1655808629954			0.01
1655808629956		0.005	0.01
1655808629958			0.005
1655808629960	0.022	0.01	0.005
1655808629962			0
1655808629964		0.01	0
1655808629966			0
1655808629968		0	0.005
1655808629970			0.005
1655808629972		0	0.01
1655808629974			0.01
1655808629976	0.022	0.005	0.01
1655808629978			0.01
1655808629980		0.01	0.005
1655808629982			0
1655808629984		0.01	0
1655808629986			0
1655808629988		0.005	0.005
1655808629990			0.005
1655808629992	0.022	0	0.01
1655808629994			0.01
1655808629996		0.005	0.01
1655808629998			0.01
1655808630000		0.01	0.005
1655808630002			0.005
1655808630004		0.01	0.005
1655808630006			0.005
1655808630008	0.022	0.005	0.005
1655808630010			0.01
1655808630012		0	0.01
1655808630014			0.01
1655808630016		0.005	0.01
1655808630018			0.005
1655808630021		0.01	0
1655808630023			0
1655808630025	0.021	0.01	0
1655808630027			0
1655808630029		0.005	0
1655808630031			0.005
1655808630033		0	0.01
1655808630035			0.01
1655808630037		0.005	0.01
1655808630039			0.01
1655808630041	0.02	0.01	0.005
1655808630043			0
1655808630045		0.01	0
1655808630047			0
1655808630049		0.005	0
1655808630051			0.005
1655808630053		0	0.01
1655808630055			0.01
1655808630057	0.019	0.005	0.01
1655808630059			0.005
1655808630061		0.01	0
1655808630063			0
1655808630065		0.01	0
1655808630067			0
1655808630069		0.005	0.005
1655808630071			0.005
1655808630073	0.018	0.005	0.01
1655808630075			0.01
1655808630077		0.005	0.01
1655808630079			0.01
1655808630081		0.01	0.005
1655808630083			0.005
1655808630085		0.01	0
1655808630087			0
1655808630089	0.017	0.005	0
1655808630091			0.005
1655808630093		0	0.005
1655808630095			0.01
1655808630097		0.005	0.01
1655808630099			0.01
1655808630101		0.01	0.005
1655808630103			0.005
1655808630105	0.017	0.01	0
1655808630107			0
1655808630109		0.005	0
1655808630111			0.005
1655808630113		0	0.005
1655808630115			0.01
1655808630117		0.005	0.01
1655808630119			0.01
1655808630121	0.017	0.01	0.005
1655808630123			0
1655808630125		0.01	0
1655808630127			0
1655808630129		0.005	0
1655808630131			0.005
1655808630133		0	0.005
1655808630135			0.01
1655808630137	0.017	0.005	0.01
1655808630139			0.005
1655808630141		0.01	0.005
1655808630143			0
1655808630145		0.01	0
1655808630147			0
1655808630149		0.005	0.005
1655808630151			0.005
1655808630153	0.017	0	0.005
1655808630155			0.01
1655808630157		0.005	0.01
1655808630159			0.01
1655808630161		0.01	0.005
1655808630163			0.005
1655808630165		0.01	0.005
1655808630167			0.005
1655808630169	0.017	0.005	0.005
1655808630171			0.005
1655808630173		0	0.01
1655808630175			0.01
1655808630177		0.005	0.01
1655808630179			0.01
1655808630181		0.005	0.005
1655808630183			0.005
1655808630185	0.017	0.005	0
1655808630187			0
1655808630189		0.005	0
1655808630191			0.005
1655808630193		0	0.005
1655808630195			0.01
1655808630197		0.005	0.01
1655808630199			0.005
1655808630201	0.017	0.005	0.005
1655808630203			0.005
1655808630205		0.005	0
1655808630207			0
1655808630209		0.005	0.005
1655808630211			0.005
1655808630213		0	0.01
1655808630215			0.01
1655808630217	0.017	0	0.01
1655808630219			0.005
1655808630221		0.01	0.005
1655808630223			0
1655808630225		0.01	0
1655808630227			0
1655808630229		0.005	0.005
1655808630231			0.005
1655808630233	0.017	0	0.01
1655808630235			0.01
1655808630237		0.005	0.01
1655808630239			0.01
1655808630241		0.01	0.005
1655808630243			0.005
1655808630245		0.01	0
1655808630247			0
1655808630249	0.017	0.005	0.005
1655808630251			0.005
1655808630253		0	0.01
1655808630255			0.01
1655808630257		0.005	0.01
1655808630259			0.005
1655808630261		0.01	0.005
1655808630263			0
1655808630265	0.015	0.01	0
1655808630267			0
1655808630269		0.005	0
1655808630271			0.005
1655808630273		0	0.005
1655808630275			0.005
1655808630277		0.005	0.005
1655808630279			0.005
1655808630281	0.014	0.01	0.005
1655808630283			0
1655808630285		0.01	0
1655808630287			0
1655808630289		0.01	0
1655808630291			0.005
1655808630293		0	0.005
1655808630295			0.005
1655808630297	0.014	0.005	0.01
1655808630299			0.005
1655808630301		0.005	0.005
1655808630303			0
1655808630305		0.005	0
1655808630307			0
1655808630309		0.005	0
1655808630311			0
1655808630313	0.013	0	0.005
1655808630315			0.01
1655808630317		0.005	0.01
1655808630319			0.01
1655808630321		0.01	0.005
1655808630323			0.005
1655808630325		0.01	0
1655808630327			0
1655808630329	0.012	0.005	0
1655808630331			0.005
1655808630333		0	0.005
1655808630335			0.01
1655808630337		0.005	0.01
1655808630339			0.01
1655808630341		0.005	0.005
1655808630343			0
1655808630345	0.011	0.005	0
1655808630347			0
1655808630349		0.005	0.005
1655808630351			0.005
1655808630353		0	0.01
1655808630355			0.01
1655808630357		0.005	0.01
1655808630359			0.01
1655808630361	0.01	0.01	0.005
1655808630363			0
1655808630365		0.01	0
1655808630367			0
1655808630369		0.005	0
1655808630371			0.005
1655808630373		0	0.005
1655808630375			0.01
1655808630377	0.01	0.005	0.01
1655808630379			0.01
1655808630381		0.01	0.01
1655808630383			0.005
1655808630385		0.01	0
1655808630387			0
1655808630389		0.005	0
1655808630391			0.005
1655808630393	0.01	0	0.005
1655808630395			0.005
1655808630397		0	0.005
1655808630399			0.005
1655808630401		0.005	0.005
1655808630403			0
1655808630405		0.005	0
1655808630407			0
1655808630409	0.01	0.005	0
1655808630411			0.005
1655808630413		0	0.005
1655808630415			0.01
1655808630417		0.005	0.01
1655808630419			0.01
1655808630421		0.005	0.005
1655808630423			0
1655808630425	0.011	0.01	0
1655808630427			0
1655808630429		0.005	0.005
1655808630431			0.005
1655808630433		0	0.005
1655808630435			0.005
1655808630437		0.005	0.005
1655808630439			0.005
1655808630441	0.012	0.01	0.005
1655808630443			0
1655808630445		0.01	0
1655808630447			0
1655808630449		0.005	0
1655808630451			0.005
1655808630453		0	0.005
1655808630455			0.01
1655808630457	0.014	0.005	0.01
1655808630459			0.01
1655808630461		0.01	0.005
1655808630463			0
1655808630465		0.01	0
1655808630467			0
1655808630469		0.005	0
1655808630471			0.005
1655808630473	0.016	0	0.005
1655808630475			0.01
1655808630477		0.005	0.01
1655808630479			0.01
1655808630481		0.01	0.005
1655808630483			0
1655808630485		0.01	0
1655808630487			0
1655808630489	0.017	0.005	0
1655808630491			0
1655808630493		0	0.005
1655808630495			0.005
1655808630497		0.005	0.01
1655808630499			0.005
1655808630501		0.01	0.005
1655808630503			0
1655808630505	0.018	0.01	0
1655808630507			0
1655808630509		0.01	0
1655808630511			0.005
1655808630513		0.005	0.005
1655808630515			0.005
1655808630517		0.005	0.01
1655808630519			0.01
1655808630521	0.02	0.01	0.005
1655808630523			0.005
1655808630525		0.01	0
1655808630527			0
1655808630529		0.005	0
1655808630531			0.005
1655808630533		0	0.005
1655808630535			0.01
1655808630537	0.02	0.005	0.01
1655808630539			0.01
1655808630541		0.01	0.005
1655808630543			0.005
1655808630545		0.01	0
1655808630547			0
1655808630549		0.01	0
1655808630551			0.005
1655808630553	0.02	0.005	0.005
1655808630555			0.01
1655808630557		0.005	0.01
1655808630559			0.01
1655808630561		0.01	0.005
1655808630563			0.005
1655808630565		0.01	0
1655808630567			0
1655808630569	0.02	0.01	0.005
1655808630571			0.005
1655808630573		0.005	0.005
1655808630575			0.01
1655808630577		0.005	0.01
1655808630579			0.005
1655808630581		0.01	0.005
1655808630583			0
1655808630585	0.02	0.01	0
1655808630587			0
1655808630589		0.01	0.005
1655808630591			0.005
1655808630593		0.005	0.01
1655808630595			0.01
1655808630597		0.005	0.01
1655808630599			0.01
1655808630601	0.02	0.005	0.01
1655808630603			0.005
1655808630605		0.01	0.005
1655808630607			0
1655808630609		0.005	0
1655808630611			0.005
1655808630613		0.005	0.005
1655808630615			0.01
1655808630617	0.02	0.005	0.01
1655808630619			0.01
1655808630621		0.01	0.005
1655808630623			0
1655808630625		0.01	0
1655808630627			0
1655808630629		0.01	0.005
1655808630631			0.005
1655808630633	0.02	0.005	0.005
1655808630635			0.01
1655808630637		0.005	0.01
1655808630639			0.01
1655808630641		0.005	0.01
1655808630643			0.005
1655808630645		0.01	0.005
1655808630647			0.005
1655808630649	0.018	0.005	0.005
1655808630651			0.005
1655808630653		0	0.005
1655808630655			0.01
1655808630657		0.005	0.01
1655808630659			0.01
1655808630661		0.01	0.01
1655808630663			0.005
1655808630665	0.017	0.01	0.005
1655808630667			0.005
1655808630669		0.005	0.005
1655808630671			0.005
1655808630673		0	0.01
1655808630675			0.01
1655808630677		0.005	0.01
1655808630679			0.01
1655808630681	0.017	0.005	0.01
1655808630683			0.005
1655808630685		0.005	0.005
1655808630687			0
1655808630689		0.005	0.005
1655808630691			0.005
1655808630693		0	0.005
1655808630695			0.005
1655808630697	0.017	0.005	0.01
1655808630699			0.01
1655808630701		0.01	0.005
1655808630703			0.005
1655808630705		0.01	0.005
1655808630707			0.005
1655808630709		0.01	0.005
1655808630711			0.005
1655808630713	0.017	0.005	0.005
1655808630715			0.01
1655808630717		0.005	0.01
1655808630719			0.01
1655808630721		0.01	0.01
1655808630723			0.005
1655808630725		0.01	0.005
1655808630727			0
1655808630729	0.017	0.005	0
1655808630731			0.005
1655808630733		0	0.005
1655808630735			0.005
1655808630737		0.005	0.01
1655808630739			0.01
1655808630741		0.01	0.005
1655808630743			0.005
1655808630745	0.017	0.01	0
1655808630747			0
1655808630749		0.005	0.005
1655808630751			0.005
1655808630753		0	0.01
1655808630755			0.01
1655808630757		0.005	0.01
1655808630759			0.01
1655808630761	0.017	0.01	0.005
1655808630763			0
1655808630765		0.01	0
1655808630767			0
1655808630769		0.005	0
1655808630771			0.005
1655808630773		0	0.005
1655808630775			0.005
1655808630777	0.017	0.005	0.005
1655808630779			0.005
1655808630781		0.01	0.005
1655808630783			0
1655808630785		0.01	0
1655808630787			0
1655808630789		0.005	0
1655808630791			0.005
1655808630793	0.017	0	0.005
1655808630795			0.01
1655808630797		0.005	0.01
1655808630799			0.01
1655808630801		0.01	0.01
1655808630803			0.005
1655808630805		0.01	0.005
1655808630807			0.005
1655808630809	0.017	0.005	0.005
1655808630811			0.005
1655808630813		0	0.01
1655808630815			0.01
1655808630817		0.005	0.01
1655808630819			0.005
1655808630821		0.01	0.005
1655808630823			0
1655808630825	0.017	0.01	0
1655808630827			0
1655808630829		0.005	0.005
1655808630831			0.005
1655808630833		0	0.01
1655808630835			0.01
1655808630837		0.005	0.01
1655808630839			0.01
1655808630841	0.017	0.01	0.005
1655808630843			0
1655808630845		0.01	0
1655808630847			0
1655808630849		0.005	0
1655808630851			0.005
1655808630853		0	0.005
1655808630855			0.01
1655808630857	0.017	0.005	0.01
1655808630859			0.01
1655808630861		0.01	0.005
1655808630863			0
1655808630865		0.01	0
1655808630867			0
1655808630869		0.005	0
1655808630871			0.005
1655808630873	0.015	0	0.005
1655808630875			0.01
1655808630877		0.005	0.01
1655808630879			0.01
1655808630881		0.01	0.005
1655808630883			0.005
1655808630885		0.01	0
1655808630887			0
1655808630889	0.014	0.005	0
1655808630891			0.005
1655808630893		0	0.005
1655808630895			0.01
1655808630897		0.005	0.01
1655808630899			0.01
1655808630901		0.01	0.005
1655808630903			0.005
1655808630905	0.014	0.01	0
1655808630907			0
1655808630909		0.005	0
1655808630911			0.005
1655808630913		0.005	0.005
1655808630915			0.01
1655808630917		0.005	0.01
1655808630919			0.01
1655808630921	0.014	0.01	0.005
1655808630923			0
1655808630925		0.01	0
1655808630927			0
1655808630929		0.01	0
1655808630931			0.005
1655808630933		0.005	0.01
1655808630935			0.01
1655808630937	0.014	0.005	0.01
1655808630939			0.01
1655808630941		0.01	0.005
1655808630943			0
1655808630945		0.01	0
1655808630947			0
1655808630949		0.01	0
1655808630951			0.005
1655808630953	0.014	0.005	0.005
1655808630955			0.01
1655808630957		0.005	0.01
1655808630959			0.01
1655808630961		0.01	0.005
1655808630963			0
1655808630965		0.01	0
1655808630967			0
1655808630969	0.014	0.01	0
1655808630971			0.005
1655808630973		0	0.01
1655808630975			0.01
1655808630977		0.005	0.01
1655808630979			0.01
1655808630981		0.01	0.005
1655808630983			0
1655808630985	0.014	0.01	0
1655808630987			0
1655808630989		0.01	0
1655808630991			0.005
1655808630993		0.005	0.005
1655808630995			0.01
1655808630997		0.005	0.01
1655808630999			0.01
1655808631001	0.015	0.01	0.005
1655808631003			0.005
1655808631005		0.01	0
1655808631007			0.005
1655808631009		0.01	0.005
1655808631011			0.005
1655808631013		0.005	0.005
1655808631015			0.01
1655808631017	0.015	0.005	0.01
1655808631019			0.01
1655808631021		0.005	0.01
1655808631023			0.005
1655808631025		0.01	0.005
1655808631027			0
1655808631029		0.01	0
1655808631031			0.005
1655808631033	0.016	0.005	0.005
1655808631035			0.01
1655808631037		0.005	0.01
1655808631039			0.01
1655808631041		0.01	0.01
1655808631043			0.005
1655808631045		0.01	0.005
1655808631047			0.005
1655808631049	0.016	0.005	0.005
1655808631051			0.005
1655808631053		0	0.01
1655808631055			0.01
1655808631057		0.005	0.015
1655808631059			0.01
1655808631061		0.01	0.01
1655808631063			0.005
1655808631065	0.017	0.01	0
1655808631067			0
1655808631069		0.005	0
1655808631071			0.005
1655808631073		0	0.005
1655808631075			0.01
1655808631077		0.005	0.01
1655808631079			0.01
1655808631081	0.017	0.01	0.01
1655808631083			0.005
1655808631085		0.01	0.005
1655808631087			0
1655808631089		0.01	0
1655808631091			0.005
1655808631093		0	0.005
1655808631095			0.01
1655808631097	0.017	0.005	0.01
1655808631099			0.01
1655808631101		0.01	0.01
1655808631103			0.01
1655808631105		0.01	0.005
1655808631107			0
1655808631109		0.005	0
1655808631111			0.005
1655808631113	0.018	0	0.005
1655808631115			0.005
1655808631117		0	0.01
1655808631119			0.01
1655808631121		0.01	0.01
1655808631123			0.005
1655808631125		0.01	0.005
1655808631127			0.005
1655808631129	0.018	0.005	0.005
1655808631131			0.005
1655808631133		0	0.005
1655808631135			0.01
1655808631137		0.005	0.01
1655808631139			0.01
1655808631141		0.01	0.005
1655808631143			0.005
1655808631145	0.018	0.01	0
1655808631147			0
1655808631149		0.01	0
1655808631151			0.005
1655808631153		0.005	0.005
1655808631155			0.01
1655808631157		0.005	0.01
1655808631159			0.01
1655808631161	0.019	0.01	0.005
1655808631163			0.005
1655808631165		0.01	0
1655808631167			0
1655808631169		0.005	0
1655808631171			0.005
1655808631173		0	0.005
1655808631175			0.01
1655808631177	0.019	0.005	0.01
1655808631179			0.01
1655808631181		0.005	0.01
1655808631183			0.005
1655808631185		0.01	0
1655808631187			0
1655808631189		0.01	0
1655808631191			0.005
1655808631193	0.018	0	0.005
1655808631195			0.01
1655808631197		0.005	0.01
1655808631199			0.01
1655808631201		0.01	0.005
1655808631203			0.005
1655808631205		0.01	0
1655808631207			0
1655808631209	0.017	0.01	0
1655808631211			0
1655808631213		0	0.005
1655808631215			0.01
1655808631217		0	0.01
1655808631219			0.01
1655808631221		0.005	0.005
1655808631223			0
1655808631225	0.017	0.01	0
1655808631227			0
1655808631229		0.005	0
1655808631231			0.005
1655808631233		0.005	0.005
1655808631235			0.01
1655808631237		0.005	0.01
1655808631239			0.01
1655808631241	0.017	0.01	0.01
1655808631243			0.005
1655808631245		0.01	0.005
1655808631247			0.005
1655808631249		0.01	0.005
1655808631251			0.005
1655808631253		0	0.01
1655808631255			0.01
1655808631257	0.015	0.005	0.01
1655808631259			0.01
1655808631261		0.01	0.005
1655808631263			0.005
1655808631265		0.01	0
1655808631267			0
1655808631269		0.01	0
1655808631271			0.005
1655808631273	0.015	0.005	0.005
1655808631275			0.005
1655808631277		0.005	0.01
1655808631279			0.01
1655808631281		0.01	0.01
1655808631283			0.005
1655808631285		0.01	0
1655808631287			0
1655808631289	0.017	0.005	0
1655808631291			0.005
1655808631293		0	0.005
1655808631295			0.01
1655808631297		0.005	0.01
1655808631299			0.01
1655808631301		0.005	0.01
1655808631303			0.005
1655808631305	0.018	0.01	0
1655808631307			0
1655808631309		0.005	0
1655808631311			0
1655808631313		0	0.005
1655808631315			0.005
1655808631317		0	0.01
1655808631319			0.01
1655808631321	0.019	0.01	0.005
1655808631323			0.005
1655808631325		0.01	0
1655808631327			0
1655808631329		0.005	0.005
1655808631331			0.005
1655808631333		0	0.005
1655808631335			0.01
1655808631337	0.02	0.005	0.01
1655808631339			0.01
1655808631341		0.01	0.01
1655808631343			0.005
1655808631345		0.01	0
1655808631347			0
1655808631349		0.01	0
1655808631351			0.005
1655808631353	0.02	0.005	0.005
1655808631355			0.01
1655808631357		0.005	0.01
1655808631359			0.01
1655808631361		0.005	0.01
1655808631363			0.005
1655808631365		0.01	0.005
1655808631367			0
1655808631369	0.02	0.005	0
1655808631371			0.005
1655808631373		0	0.005
1655808631375			0.01
1655808631377		0	0.01
1655808631379			0.01
1655808631381		0.005	0.005
1655808631383			0.005
1655808631385	0.02	0.01	0
1655808631387			0
1655808631389		0.01	0.005
1655808631391			0.005
1655808631393		0.005	0.005
1655808631395			0.005
1655808631397		0.005	0.01
1655808631399			0.01
1655808631401	0.02	0.005	0.005
1655808631403			0.005
1655808631405		0.005	0
1655808631407			0
1655808631409		0.005	0
1655808631411			0
1655808631413		0	0.005
1655808631415			0.01
1655808631417	0.02	0	0.01
1655808631419			0.01
1655808631421		0.005	0.005
1655808631423			0
1655808631425		0.01	0
1655808631427			0
1655808631429		0.005	0
1655808631431			0.005
1655808631433	0.02	0	0.005
1655808631435			0.01
1655808631437		0.005	0.01
1655808631439			0.01
1655808631441		0.01	0.01
1655808631443			0.005
1655808631445		0.01	0.005
1655808631447			0
1655808631449	0.018	0.01	0
1655808631451			0.005
1655808631453		0.005	0.005
1655808631455			0.005
1655808631457		0	0.01
1655808631459			0.01
1655808631461		0.005	0.005
1655808631463			0
1655808631465	0.018	0.01	0
1655808631467			-0.005
1655808631469		0.01	-0.005
1655808631471			0
1655808631473		0.005	0
1655808631475			0.005
1655808631477		0	0.005
1655808631479			0.01
1655808631481	0.018	0.005	0.01
1655808631483			0.005
1655808631485		0.005	0.005
1655808631487			0
1655808631489		0.005	0
1655808631491			0.005
1655808631493		0	0.005
1655808631495			0.005
1655808631497	0.018	0.005	0.005
1655808631499			0.01
1655808631501		0.01	0.005
1655808631503			0.005
1655808631505		0.01	0
1655808631507			0
1655808631509		0.01	0
1655808631511			0
1655808631513	0.018	0	0.005
1655808631515			0.005
1655808631517		0.005	0.01
1655808631519			0.01
1655808631521		0.01	0.005
1655808631523			0.005
1655808631525		0.01	0
1655808631527			0
1655808631529	0.018	0.01	0.005
1655808631531			0.005
1655808631533		0.005	0.005
1655808631535			0.01
1655808631537		0.005	0.01
1655808631539			0.01
1655808631541		0.005	0.01
1655808631543			0.005
1655808631545	0.018	0.01	0.005
1655808631547			0
1655808631549		0.005	0
1655808631551			0
1655808631553		0	0
1655808631555			0.005
1655808631557		0.005	0.005
1655808631559			0.01
1655808631561	0.018	0.01	0.01
1655808631563			0.005
1655808631565		0.01	0
1655808631567			0
1655808631569		0.01	0
1655808631571			0
1655808631573		0	0
1655808631575			0.005
1655808631577	0.018	0.005	0.005
1655808631579			0.005
1655808631581		0.01	0.005
1655808631583			0
1655808631585		0.01	0
1655808631587			0
1655808631589		0.01	0
1655808631591			0.005
1655808631593	0.018	0.005	0.005
1655808631595			0.01
1655808631597		0.005	0.01
1655808631599			0.01
1655808631601		0.01	0.01
1655808631603			0.005
1655808631605		0.01	0
1655808631607			0
1655808631609	0.019	0.01	0
1655808631611			0.005
1655808631613		0.005	0.01
1655808631615			0.01
1655808631617		0.005	0.01
1655808631619			0.01
1655808631621		0.01	0.01
1655808631623			0.005
1655808631625	0.019	0.01	0.005
1655808631627			0
1655808631629		0.01	0
1655808631631			0.005
1655808631633		0	0.005
1655808631635			0.005
1655808631637		0.005	0.01
1655808631639			0.01
1655808631641	0.02	0.01	0.005
1655808631643			0.005
1655808631645		0.01	0
1655808631647			0
1655808631649		0.01	0
1655808631651			0.005
1655808631653		0.005	0.005
1655808631655			0.01
1655808631657	0.02	0.005	0.01
1655808631659			0.01
1655808631661		0.005	0.01
1655808631663			0.005
1655808631665		0.01	0
1655808631667			0
1655808631669		0.01	0
1655808631671			0.005
1655808631673	0.02	0.005	0.005
1655808631675			0.01
1655808631677		0	0.01
1655808631679			0.01
1655808631681		0.005	0.01
1655808631683			0.005
1655808631685		0.01	0.005
1655808631687			0
1655808631689	0.02	0.01	0
1655808631691			0.005
1655808631693		0	0.005
1655808631695			0.005
1655808631697		0	0.01
1655808631699			0.015
1655808631701		0.005	0.01
1655808631703			0.01
1655808631705	0.02	0.01	0.005
1655808631707			0.005
1655808631709		0.005	0.005
1655808631711			0.005
1655808631713		0	0.01
1655808631715			0.01
1655808631717		0.005	0.01
1655808631719			0.01
1655808631721	0.02	0.01	0.01
1655808631723			0.005
1655808631725		0.01	0
1655808631727			0
1655808631729		0.01	0
1655808631731			0.005
1655808631733		0.005	0.005
1655808631735			0.01
1655808631737	0.02	0.005	0.01
1655808631739			0.01
1655808631741		0.01	0.01
1655808631743			0.005
1655808631745		0.01	0.005
1655808631747			0.005
1655808631749		0.01	0.005
1655808631751			0.005
1655808631753	0.02	0.005	0.005
1655808631755			0.005
1655808631757		0	0.01
1655808631759			0.01
1655808631761		0.005	0.01
1655808631763			0.005
1655808631765		0.01	0.005
1655808631767			0
1655808631769	0.02	0.01	0
1655808631771			0
1655808631773		0.005	0.005
1655808631775			0.005
1655808631777		0	0.01
1655808631779			0.01
1655808631781		0.005	0.01
1655808631783			0.005
1655808631785	0.02	0.01	0
1655808631787			0
1655808631789		0.005	0
1655808631791			0
1655808631793		0	0.005
1655808631795			0.005
1655808631797		0	0.01
1655808631799			0.01
1655808631801	0.02	0.005	0.005
1655808631803			0.005
1655808631805		0.01	0
1655808631807			0
1655808631809		0.01	0
1655808631811			0.005
1655808631813		0	0.005
1655808631815			0.01
1655808631817	0.02	0	0.01
1655808631819			0.01
1655808631821		0.005	0.01
1655808631823			0.005
1655808631825		0.01	0.005
1655808631827			0.005
1655808631829		0.01	0
1655808631831			0.005
1655808631833	0.018	0.005	0.005
1655808631835			0.01
1655808631837		0	0.01
1655808631839			0.01
1655808631841		0.005	0.01
1655808631843			0.005
1655808631845		0.01	0.005
1655808631847			0
1655808631849	0.018	0.01	0
1655808631851			0
1655808631853		0	0.005
1655808631855			0.005
1655808631857		0	0.01
1655808631859			0.01
1655808631861		0.005	0.01
1655808631863			0.01
1655808631865	0.018	0.01	0.005
1655808631867			0
1655808631869		0.01	0
1655808631871			0
1655808631873		0.005	0
1655808631875			0.005
1655808631877		0	0.01
1655808631879			0.01
1655808631881	0.018	0.005	0.005
1655808631883			0.005
1655808631885		0.01	0
1655808631887			0
1655808631889		0.01	0
1655808631891			0
1655808631893		0	0.005
1655808631895			0.005
1655808631897	0.018	0	0.01
1655808631899			0.01
1655808631901		0.005	0.01
1655808631903			0.005
1655808631905		0.01	0
1655808631907			0
1655808631909		0.01	0
1655808631911			0
1655808631913	0.018	0.005	0.005
1655808631915			0.005
1655808631917		0.005	0.01
1655808631919			0.01
1655808631921		0.005	0.01
1655808631923			0.005
1655808631925		0.01	0.005
1655808631927			0
1655808631929	0.018	0.01	0
1655808631931			0
1655808631933		0.005	0.005
1655808631935			0.005
1655808631937		0	0.005
1655808631939			0.01
1655808631941		0.005	0.01
1655808631943			0.005
1655808631945	0.018	0.01	0
1655808631947			0
1655808631949		0.01	0
1655808631951			0
1655808631953		0	0.005
1655808631955			0.005
1655808631957		0	0.01
1655808631959			0.01
1655808631961	0.018	0.005	0.01
1655808631963			0.01
1655808631965		0.01	0.005
1655808631967			0.005
1655808631969		0.01	0
1655808631971			0
1655808631973		0.005	0.005
1655808631975			0.005
1655808631977	0.018	0.005	0.01
1655808631979			0.01
1655808631981		0.005	0.01
1655808631983			0.005
1655808631985		0.01	0
1655808631987			0
1655808631989		0.01	0
1655808631991			0
1655808631993	0.019	0.005	0.005
1655808631995			0.005
1655808631997		0.005	0.01
1655808631999			0.01
1655808632001		0.005	0.01
1655808632003			0.01
1655808632005		0.01	0.005
1655808632007			0.005
1655808632009	0.019	0.01	0
1655808632011			0.005
1655808632013		0	0.005
1655808632015			0.005
1655808632017		0.005	0.01
1655808632019			0.01
1655808632021		0.005	0.01
1655808632023			0.005
1655808632025	0.02	0.01	0.005
1655808632027			0
1655808632029		0.01	0
1655808632031			0
1655808632033		0.005	0.005
1655808632035			0.005
1655808632037		0	0.01
1655808632039			0.01
1655808632041	0.02	0.005	0.01
1655808632043			0.005
1655808632045		0.01	0
1655808632047			0
1655808632049		0.01	0
1655808632051			0
1655808632053		0.005	0.005
1655808632055			0.005
1655808632057	0.02	0	0.01
1655808632059			0.015
1655808632061		0.005	0.01
1655808632063			0.01
1655808632065		0.01	0.005
1655808632067			0.005
1655808632069		0.01	0.005
1655808632071			0.005
1655808632073	0.02	0.005	0.005
1655808632075			0.005
1655808632077		0.005	0.01
1655808632079			0.01
1655808632081		0.005	0.01
1655808632083			0.01
1655808632085		0.01	0.005
1655808632087			0.005
1655808632089	0.02	0.01	0.005
1655808632091			0.005
1655808632093		0.005	0.005
1655808632095			0.005
1655808632097		0	0.01
1655808632099			0.01
1655808632101		0.005	0.01
1655808632103			0.005
1655808632105	0.02	0.01	0
1655808632107			0
1655808632109		0.01	0
1655808632111			0.005
1655808632113		0.005	0.005
1655808632115			0.005
1655808632117		0	0.01
1655808632119			0.01
1655808632121	0.02	0.005	0.01
1655808632123			0.01
1655808632125		0.01	0.005
1655808632127			0
1655808632129		0.01	0
1655808632131			0
1655808632133		0.005	0.005
1655808632135			0.005
1655808632137	0.02	0	0.01
1655808632139			0.01
1655808632141		0.005	0.01
1655808632143			0.005
1655808632145		0.01	0.005
1655808632147			0
1655808632149		0.01	0
1655808632151			0
1655808632153	0.02	0.005	0.005
1655808632155			0.005
1655808632157		0.005	0.01
1655808632159			0.01
1655808632161		0.005	0.01
1655808632163			0.005
1655808632165		0.01	0.005
1655808632167			0.005
1655808632169	0.02	0.01	0
1655808632171			0.005
1655808632173		0.005	0.005
1655808632175			0.005
1655808632177		0	0.01
1655808632179			0.01
1655808632181		0.005	0.01
1655808632183			0.005
1655808632185	0.021	0.01	0.005
1655808632187			0.005
1655808632189		0.01	0
1655808632191			0
1655808632193		0.005	0
1655808632195			0.005
1655808632197		0.005	0.005
1655808632199			0.01
1655808632201	0.022	0.005	0.01
1655808632203			0.01
1655808632205		0.01	0.005
1655808632207			0.005
1655808632209		0.01	0
1655808632211			0
1655808632213		0.005	0.005
1655808632215			0.005
1655808632217	0.023	0	0.01
1655808632219			0.01
1655808632221		0.005	0.01
1655808632223			0.01
1655808632225		0.01	0.005
1655808632227			0
1655808632229		0.01	0
1655808632231			0
1655808632233	0.023	0	0.005
1655808632235			0.005
1655808632237		0	0.01
1655808632239			0.01
1655808632241		0.005	0.01
1655808632244			0.01
1655808632246		0.01	0.005
1655808632248			0.005
1655808632250	0.022	0.01	0.005
1655808632252			0.005
1655808632254		0.005	0.005
1655808632256			0.005
1655808632258		0	0.01
1655808632260			0.01
1655808632262		0.005	0.01
1655808632264			0.01
1655808632266	0.021	0.01	0.005
1655808632268			0
1655808632270		0.01	0
1655808632272			0
1655808632274		0.005	0.005
1655808632276			0.005
1655808632278		0	0.01
1655808632280			0.01
1655808632282	0.021	0.005	0.01
1655808632284			0.01
1655808632286		0.01	0.005
1655808632288			0
1655808632290		0.01	0
1655808632292			0.005
1655808632294		0.005	0.005
1655808632296			0.005
1655808632298	0.021	0	0.01
1655808632300			0.01
1655808632302		0.005	0.01
1655808632304			0.005
1655808632306		0.01	0.005
1655808632308			0
1655808632310		0.01	0
[truncated: 70,009 more rows]
[truncated: 1 more columns]
