# Supplementary material for: The PiNe box: Development and validation of an electronic device to time-lock multimodal responses to sensory stimuli in hospitalised infants
Source: PLoS One. 2023 Jul 13;18(7):e0288488. doi: 10.1371/journal.pone.0288488 (PMC10343045; doi:10.1371/journal.pone.0288488)
Supplement: S1 Data — Data files for Study 1, which consisted of 7 recordings where the push button device was manually pressed onto the ECG electrodes to investigate the time difference between the event annotation and recording artefact. Code to analyse this data is provided in S1 Code. (ZIP) [file pone.0288488.s005.zip › pine_test_study1/pine_test_paste_02_waves.csv]

Milliseconds since 01.01.1970	II-II(mV)	Compound ECG-II(mV)	Resp-RESP(Ohm)
1655808850499		0.01
1655808850503		0.005
1655808850507		0.005
1655808850511		0.01
1655808850515		0.01
1655808850519		0.01
1655808850523		0.005
1655808850527		0
1655808850531		0.005
1655808850535		0.01
1655808850539		0.01
1655808850543		0.005
1655808850547		0
1655808850551		0.01
1655808850555		0.01
1655808850559		0.01
1655808850563		0.005
1655808850567		0.005
1655808850571		0.01
1655808850575		0.01
1655808850579		0.01
1655808850583		0
1655808850587		0
1655808850591		0.005
1655808850595		0.01
1655808850599		0.01
1655808850603		0.005
1655808850607		0.005
1655808850611		0.005
1655808850615		0.01
1655808850619		0.01
1655808850623		0.005
1655808850627		0.005
1655808850631		0.005
1655808850635		0.01
1655808850639		0.01
1655808850643		0.005
1655808850647		0.005
1655808850651		0.005
1655808850655		0.01
1655808850659		0.01
1655808850663		0.005
1655808850667		0.005
1655808850671		0.01
1655808850675		0.015
1655808850679		0.015
1655808850683		0.005
1655808850687		0.005
1655808850691		0.005
1655808850695		0.01
1655808850699		0.01
1655808850703		0
1655808850707		0
1655808850711		0.01
1655808850715		0.01
1655808850719		0.01
1655808850723		0.005
1655808850727		0
1655808850731		0.01
1655808850735		0.01
1655808850739		0.01
1655808850743		0
1655808850747		0
1655808850751		0.005
1655808850755	0.005	0.01	0.02
1655808850757	0
1655808850759	0	0.01
1655808850761	0.005
1655808850763	0.005	0.005
1655808850765	0.01
1655808850767	0.01	0.005
1655808850769	0.015
1655808850771	0.015	0.01	0.018
1655808850773	0.01
1655808850775	0.005	0.01
1655808850777	0.005
1655808850779	0	0.01
1655808850781	0.005
1655808850783	0.005	0.005
1655808850785	0.005
1655808850787	0.01	0.005	0.016
1655808850789	0.01
1655808850791	0.01	0.005
1655808850793	0.005
1655808850795	0	0.01
1655808850797	0
1655808850799	0	0.01
1655808850801	0
1655808850803	0.005	0.005	0.015
1655808850805	0.01
1655808850807	0.01	0.005
1655808850809	0.01
1655808850811	0.01	0.005
1655808850813	0.01
1655808850815	0.005	0.01
1655808850817	0
1655808850819	0	0.01	0.014
1655808850821	0
1655808850823	0.005	0
1655808850825	0.01
1655808850827	0.01	0
1655808850829	0.01
1655808850831	0.01	0.01
1655808850833	0.005
1655808850835	0	0.01	0.014
1655808850837	0
1655808850839	0	0.01
1655808850841	0
1655808850843	0	0.005
1655808850845	0.005
1655808850847	0.01	0
1655808850849	0.01
1655808850851	0.01	0.005	0.014
1655808850853	0.01
1655808850855	0.005	0.01
1655808850857	0
1655808850859	0	0.01
1655808850861	0.005
1655808850863	0.005	0.005
1655808850865	0.01
1655808850867	0.01	0	0.014
1655808850869	0.01
1655808850871	0.01	0.005
1655808850873	0.005
1655808850875	0.005	0.01
1655808850877	0
1655808850879	0	0.01
1655808850881	0.005
1655808850883	0.005	0.005	0.014
1655808850885	0.005
1655808850887	0.01	0
1655808850889	0.01
1655808850891	0.01	0.005
1655808850893	0.005
1655808850895	0.005	0.015
1655808850897	0
1655808850899	0	0.015	0.014
1655808850901	0.005
1655808850903	0.005	0.01
1655808850905	0.005
1655808850907	0.01	0.005
1655808850909	0.01
1655808850911	0.01	0.005
1655808850913	0.005
1655808850915	0	0.01	0.014
1655808850917	0
1655808850919	0	0.01
1655808850921	0
1655808850923	0.005	0.005
1655808850925	0.01
1655808850927	0.01	0.005
1655808850929	0.015
1655808850931	0.01	0.01	0.014
1655808850933	0.01
1655808850935	0.005	0.01
1655808850937	0
1655808850939	0	0.01
1655808850941	0
1655808850943	0.005	0.005
1655808850946	0.005
1655808850948	0.01	0.005	0.015
1655808850950	0.015
1655808850952	0.01	0.005
1655808850954	0.01
1655808850956	0.005	0.01
1655808850958	0.005
1655808850960	0	0.01
1655808850962	0
1655808850964	0.005	0.005	0.015
1655808850966	0.005
1655808850968	0.01	0.005
1655808850970	0.01
1655808850972	0.01	0.01
1655808850974	0.01
1655808850976	0.005	0.01
1655808850978	0
1655808850980	0	0.01	0.016
1655808850982	0
1655808850984	0.005	0.005
1655808850986	0.005
1655808850988	0.01	0.005
1655808850990	0.015
1655808850992	0.015	0.01
1655808850994	0.01
1655808850996	0.005	0.015	0.016
1655808850998	0.005
1655808851000	0.005	0.015
1655808851002	0.005
1655808851004	0.005	0.005
1655808851006	0.005
1655808851008	0.01	0
1655808851010	0.01
1655808851012	0.01	0.005	0.017
1655808851014	0.005
1655808851016	0.005	0.01
1655808851018	0
1655808851020	0	0.01
1655808851022	0.005
1655808851024	0.005	0.01
1655808851026	0.01
1655808851028	0.01	0.005	0.017
1655808851030	0.015
1655808851032	0.01	0.01
1655808851034	0.01
1655808851036	0.005	0.015
1655808851038	0.005
1655808851040	0	0.015
1655808851042	0.005
1655808851044	0.005	0.005	0.017
1655808851046	0.005
1655808851048	0.01	0
1655808851050	0.01
1655808851052	0.01	0.005
1655808851054	0.01
1655808851056	0.005	0.01
1655808851058	0.005
1655808851060	0.005	0.01	0.017
1655808851062	0.005
1655808851064	0.005	0.005
1655808851066	0.01
1655808851068	0.01	0.005
1655808851070	0.01
1655808851072	0.01	0.01
1655808851074	0.01
1655808851076	0.005	0.01	0.015
1655808851078	0.005
1655808851080	0.005	0.01
1655808851082	0.005
1655808851084	0.005	0.005
1655808851086	0.01
1655808851088	0.01	0.005
1655808851090	0.015
1655808851092	0.015	0.01	0.014
1655808851094	0.01
1655808851096	0.005	0.015
1655808851098	0
1655808851100	0	0.015
1655808851102	0
1655808851104	0	0.005
1655808851106	0.005
1655808851108	0.01	0	0.014
1655808851110	0.01
1655808851112	0.015	0.005
1655808851114	0.01
1655808851116	0.005	0.01
1655808851118	0.005
1655808851120	0.005	0.01
1655808851122	0.005
1655808851124	0.005	0.005	0.014
1655808851126	0.01
1655808851128	0.01	0.005
1655808851130	0.015
1655808851132	0.015	0.005
1655808851134	0.01
1655808851136	0.005	0.01
1655808851138	0
1655808851140	0	0.01	0.014
1655808851142	0
1655808851144	0.005	0.005
1655808851146	0.005
1655808851148	0.005	0.005
1655808851150	0.01
1655808851152	0.01	0.005
1655808851154	0.01
1655808851156	0.005	0.01	0.015
1655808851158	0.005
1655808851160	0.005	0.01
1655808851162	0.005
1655808851164	0.005	0.005
1655808851166	0.01
1655808851168	0.01	0.005
1655808851170	0.01
1655808851172	0.01	0.005	0.017
1655808851174	0.01
1655808851176	0.005	0.01
1655808851178	0
1655808851180	0	0.01
1655808851182	0.005
1655808851184	0.005	0.01
1655808851186	0.01
1655808851188	0.015	0.005	0.018
1655808851190	0.015
1655808851192	0.015	0.005
1655808851194	0.01
1655808851196	0.005	0.01
1655808851198	0
1655808851200	0	0.01
1655808851202	0
1655808851204	0.005	0.005	0.02
1655808851206	0.005
1655808851208	0.01	0.005
1655808851210	0.01
1655808851212	0.01	0.005
1655808851214	0.005
1655808851216	0.005	0.01
1655808851218	0
1655808851220	0	0.01	0.02
1655808851222	0.005
1655808851224	0.005	0.005
1655808851226	0.005
1655808851228	0.01	0
1655808851230	0.01
1655808851232	0.01	0.01
1655808851234	0.01
1655808851236	0.005	0.015	0.02
1655808851238	0
1655808851240	0	0.015
1655808851242	0.005
1655808851244	0.005	0.01
1655808851246	0.005
1655808851248	0.01	0.005
1655808851250	0.01
1655808851252	0.01	0.005	0.02
1655808851254	0.01
1655808851256	0.005	0.01
1655808851258	0.005
1655808851260	0	0.01
1655808851262	0.005
1655808851264	0.005	0.01
1655808851266	0.005
1655808851268	0.005	0.005	0.02
1655808851270	0.01
1655808851272	0.01	0.005
1655808851274	0.01
1655808851276	0.01	0.01
1655808851278	0.005
1655808851280	0.005	0.01
1655808851282	0.005
1655808851284	0.005	0.005	0.02
1655808851286	0.005
1655808851288	0.01	0.005
1655808851290	0.01
1655808851292	0.01	0.005
1655808851294	0.01
1655808851296	0.005	0.01
1655808851298	0.005
1655808851300	0	0.01	0.02
1655808851302	0.005
1655808851304	0.005	0.005
1655808851306	0.005
1655808851308	0.01	0.005
1655808851310	0.01
1655808851312	0.01	0.005
1655808851314	0.01
1655808851316	0.005	0.01	0.02
1655808851318	0.005
1655808851320	0	0.01
1655808851322	0
1655808851324	0.005	0.005
1655808851326	0.01
1655808851328	0.01	0
1655808851330	0.015
1655808851332	0.015	0.005	0.02
1655808851334	0.01
1655808851336	0.005	0.01
1655808851338	0.005
1655808851340	0.005	0.01
1655808851342	0.005
1655808851344	0.005	0.01
1655808851346	0.005
1655808851348	0.01	0.005	0.02
1655808851350	0.01
1655808851352	0.01	0.005
1655808851354	0.01
1655808851356	0.01	0.01
1655808851358	0.005
1655808851360	0.005	0.01
1655808851362	0.005
1655808851364	0.005	0.005	0.02
1655808851366	0.005
1655808851368	0.01	0.005
1655808851370	0.01
1655808851372	0.01	0.005
1655808851374	0.01
1655808851376	0.005	0.015
1655808851378	0.005
1655808851380	0	0.015	0.02
1655808851382	0.005
1655808851384	0.005	0.005
1655808851386	0.005
1655808851388	0.01	0
1655808851390	0.01
1655808851392	0.01	0.005
1655808851394	0.01
1655808851396	0.005	0.01	0.02
1655808851398	0.005
1655808851400	0.005	0.01
1655808851402	0.005
1655808851404	0.005	0.005
1655808851406	0.005
1655808851408	0.01	0
1655808851410	0.01
1655808851412	0.01	0.005	0.02
1655808851414	0.01
1655808851416	0.005	0.01
1655808851418	0
1655808851420	0	0.01
1655808851422	0
1655808851424	0.005	0.005
1655808851426	0.005
1655808851428	0.01	0.005	0.02
1655808851430	0.01
1655808851432	0.015	0.005
1655808851434	0.01
1655808851436	0.01	0.01
1655808851438	0.005
1655808851440	0	0.01
1655808851442	0.005
1655808851444	0.005	0.005	0.02
1655808851446	0.005
1655808851448	0.005	0
1655808851450	0.01
1655808851452	0.01	0.005
1655808851454	0.01
1655808851456	0.005	0.01
1655808851458	0.005
1655808851460	0	0.01	0.02
1655808851462	0.005
1655808851464	0.005	0.005
1655808851466	0.005
1655808851468	0.01	0
1655808851470	0.015
1655808851472	0.015	0.005
1655808851474	0.01
1655808851476	0.005	0.01	0.02
1655808851478	0
1655808851480	0	0.01
1655808851482	0
1655808851484	0.005	0.005
1655808851486	0.005
1655808851488	0.01	0
1655808851490	0.01
1655808851492	0.01	0.005	0.02
1655808851494	0.01
1655808851496	0.005	0.01
1655808851498	0
1655808851500	0	0.01
1655808851502	0
1655808851504	0.005	0.005
1655808851506	0.005
1655808851508	0.01	0	0.02
1655808851510	0.01
1655808851512	0.01	0.005
1655808851514	0.01
1655808851516	0.005	0.015
1655808851518	0
1655808851520	0	0.015
1655808851522	0.005
1655808851524	0.005	0.01	0.02
1655808851526	0.005
1655808851528	0.01	0.005
1655808851530	0.01
1655808851532	0.01	0.01
1655808851534	0.01
1655808851536	0.005	0.015
1655808851538	0
1655808851540	0	0.015	0.02
1655808851542	0
1655808851544	0.005	0.01
1655808851546	0.005
1655808851548	0.01	0.005
1655808851550	0.01
1655808851552	0.01	0.005
1655808851554	0.01
1655808851556	0.005	0.01	0.02
1655808851558	0.005
1655808851560	0	0.01
1655808851562	0
1655808851564	0.005	0.005
1655808851566	0.005
1655808851568	0.01	0
1655808851570	0.01
1655808851572	0.01	0.005	0.02
1655808851574	0.005
1655808851576	0.005	0.01
1655808851578	0
1655808851580	0	0.01
1655808851582	0
1655808851584	0.005	0.005
1655808851586	0.005
1655808851588	0.01	0	0.02
1655808851590	0.01
1655808851592	0.01	0.005
1655808851594	0.01
1655808851596	0.005	0.01
1655808851598	0.005
1655808851600	0	0.01
1655808851602	0
1655808851604	0.005	0.005	0.02
1655808851606	0.005
1655808851608	0.01	0.005
1655808851610	0.015
1655808851612	0.015	0.005
1655808851614	0.01
1655808851616	0.005	0.01
1655808851618	0.005
1655808851620	0	0.01	0.02
1655808851622	0.005
1655808851624	0.005	0.005
1655808851626	0.01
1655808851628	0.01	0
1655808851630	0.015
1655808851632	0.015	0.005
1655808851634	0.01
1655808851636	0.01	0.01	0.02
1655808851638	0.005
1655808851640	0	0.01
1655808851642	0
1655808851644	0.005	0.01
1655808851646	0.005
1655808851648	0.01	0.005
1655808851650	0.01
1655808851652	0.01	0.01	0.02
1655808851654	0.005
1655808851656	0.005	0.01
1655808851658	0
1655808851660	0	0.01
1655808851662	0
1655808851664	0.005	0.005
1655808851666	0.005
1655808851668	0.005	0.005	0.02
1655808851670	0.01
1655808851672	0.01	0.005
1655808851674	0.01
1655808851676	0.005	0.01
1655808851678	0.005
1655808851680	0	0.01
1655808851682	0
1655808851684	0.005	0.01	0.018
1655808851686	0.005
1655808851688	0.01	0
1655808851690	0.01
1655808851692	0.01	0.005
1655808851694	0.01
1655808851696	0.005	0.01
1655808851698	0.005
1655808851700	0.005	0.01	0.017
1655808851702	0.005
1655808851704	0.005	0.01
1655808851706	0.005
1655808851708	0.01	0.005
1655808851710	0.01
1655808851712	0.015	0.005
1655808851714	0.01
1655808851716	0.005	0.01	0.017
1655808851718	0
1655808851720	0	0.01
1655808851722	0
1655808851724	0	0.01
1655808851726	0.005
1655808851728	0.005	0.005
1655808851730	0.01
1655808851732	0.015	0.005	0.017
1655808851734	0.01
1655808851736	0.01	0.01
1655808851738	0.005
1655808851740	0.005	0.01
1655808851742	0.005
1655808851744	0.005	0.005
1655808851746	0.01
1655808851748	0.01	0.005	0.017
1655808851750	0.01
1655808851752	0.01	0.005
1655808851754	0.01
1655808851756	0.005	0.01
1655808851758	0.005
1655808851760	0.005	0.01
1655808851762	0.005
1655808851764	0.005	0.01	0.017
1655808851766	0.005
1655808851768	0.01	0
1655808851770	0.01
1655808851772	0.015	0.005
1655808851774	0.01
1655808851776	0.01	0.01
1655808851778	0.005
1655808851780	0	0.01	0.017
1655808851782	0
1655808851784	0.005	0.005
1655808851786	0.005
1655808851788	0.01	0.005
1655808851790	0.01
1655808851792	0.01	0.005
1655808851794	0.01
1655808851796	0.01	0.01	0.018
1655808851798	0.005
1655808851800	0.005	0.01
1655808851802	0
1655808851804	0.005	0.005
1655808851806	0.005
1655808851808	0.01	0.005
1655808851810	0.01
1655808851812	0.01	0.01	0.02
1655808851814	0.01
1655808851816	0.01	0.015
1655808851818	0.005
1655808851820	0.005	0.015
1655808851822	0
1655808851824	0.005	0.005
1655808851826	0.005
1655808851828	0.01	0.005	0.021
1655808851830	0.01
1655808851832	0.01	0.005
1655808851834	0.01
1655808851836	0.005	0.01
1655808851838	0.005
1655808851840	0.005	0.01
1655808851842	0
1655808851844	0.005	0.01	0.023
1655808851846	0.005
1655808851848	0.01	0.005
1655808851850	0.01
1655808851852	0.015	0.01
1655808851854	0.01
1655808851856	0.01	0.015
1655808851858	0.005
1655808851860	0	0.015	0.023
1655808851862	0
1655808851864	0	0.01
1655808851866	0.005
1655808851868	0.005	0.005
1655808851870	0.01
1655808851872	0.01	0.01
1655808851874	0.01
1655808851876	0.005	0.01	0.021
1655808851878	0.005
1655808851880	0.005	0.01
1655808851882	0.005
1655808851884	0.005	0.01
1655808851886	0.005
1655808851888	0.01	0.005
1655808851890	0.01
1655808851892	0.01	0.005	0.02
1655808851894	0.01
1655808851896	0.005	0.01
1655808851898	0.005
1655808851900	0	0.015
1655808851902	0.005
1655808851904	0.005	0.01
1655808851906	0.01
1655808851908	0.015	0.005	0.02
1655808851910	0.015
1655808851912	0.015	0.01
1655808851914	0.01
1655808851916	0.005	0.015
1655808851918	0.005
1655808851920	0	0.015
1655808851922	0.005
1655808851924	0.005	0.01	0.02
1655808851926	0.005
1655808851928	0.01	0.005
1655808851930	0.01
1655808851932	0.01	0.005
1655808851934	0.01
1655808851936	0.01	0.015
1655808851938	0.005
1655808851940	0.005	0.015	0.02
1655808851942	0.005
1655808851944	0.005	0.01
1655808851946	0.01
1655808851948	0.01	0.005
1655808851950	0.015
1655808851952	0.015	0.005
1655808851954	0.015
1655808851956	0.01	0.015	0.02
1655808851958	0.01
1655808851960	0.005	0.015
1655808851962	0.005
1655808851964	0.005	0.01
1655808851966	0.01
1655808851968	0.01	0.005
1655808851970	0.01
1655808851972	0.01	0.005	0.02
1655808851974	0.01
1655808851976	0.01	0.01
1655808851978	0.005
1655808851980	0	0.01
1655808851982	0
1655808851984	0.005	0.01
1655808851986	0.005
1655808851988	0.01	0.005	0.02
1655808851990	0.01
1655808851992	0.015	0.005
1655808851994	0.015
1655808851996	0.01	0.01
1655808851998	0.005
1655808852000	0.005	0.01
1655808852002	0.005
1655808852004	0.005	0.005	0.02
1655808852006	0.01
1655808852008	0.01	0
1655808852010	0.015
1655808852012	0.015	0.005
1655808852014	0.015
1655808852016	0.01	0.01
1655808852018	0.005
1655808852020	0.005	0.01	0.02
1655808852022	0.005
1655808852024	0.005	0.01
1655808852026	0.005
1655808852028	0.01	0.005
1655808852030	0.015
1655808852032	0.015	0.01
1655808852034	0.015
1655808852036	0.01	0.015	0.02
1655808852038	0.005
1655808852040	0.005	0.015
1655808852042	0.005
1655808852044	0.005	0.01
1655808852046	0.005
1655808852048	0.01	0
1655808852050	0.015
1655808852052	0.015	0.005	0.021
1655808852054	0.015
1655808852056	0.01	0.01
1655808852058	0.005
1655808852060	0.005	0.01
1655808852062	0.005
1655808852064	0.005	0.01
1655808852066	0.005
1655808852068	0.01	0.005	0.023
1655808852070	0.01
1655808852072	0.015	0.005
1655808852074	0.01
1655808852076	0.01	0.01
1655808852078	0.005
1655808852080	0.005	0.01
1655808852082	0.005
1655808852084	0.005	0.01	0.024
1655808852086	0.005
1655808852088	0.01	0
1655808852090	0.01
1655808852092	0.01	0.005
1655808852094	0.01
1655808852096	0.005	0.01
1655808852098	0.005
1655808852100	0	0.01	0.025
1655808852102	0
1655808852104	0.005	0.01
1655808852106	0.005
1655808852108	0.01	0.005
1655808852110	0.01
1655808852112	0.01	0.005
1655808852114	0.01
1655808852116	0.01	0.01	0.026
1655808852118	0.005
1655808852120	0.005	0.01
1655808852122	0.005
1655808852124	0.005	0.01
1655808852126	0.01
1655808852128	0.01	0.005
1655808852130	0.015
1655808852132	0.015	0.005	0.026
1655808852134	0.01
1655808852136	0.01	0.01
1655808852138	0.005
1655808852140	0	0.01
1655808852142	0
1655808852144	0.005	0.01
1655808852146	0.005
1655808852148	0.01	0.005	0.025
1655808852150	0.01
1655808852152	0.01	0.005
1655808852154	0.01
1655808852156	0.01	0.01
1655808852158	0.005
1655808852160	0.005	0.01
1655808852162	0.005
1655808852164	0.005	0.01	0.024
1655808852166	0.005
1655808852168	0.01	0.005
1655808852170	0.01
1655808852172	0.015	0.005
1655808852174	0.01
1655808852176	0.01	0.01
1655808852178	0.005
1655808852180	0	0.01	0.023
1655808852182	0
1655808852184	0.005	0.005
1655808852186	0.01
1655808852188	0.01	0.005
1655808852190	0.01
1655808852192	0.01	0.005
1655808852194	0.015
1655808852196	0.01	0.01	0.021
1655808852198	0.01
1655808852200	0.005	0.01
1655808852202	0
1655808852204	0	0.01
1655808852206	0.005
1655808852208	0.005	0.005
1655808852210	0.01
1655808852212	0.015	0.005	0.021
1655808852214	0.01
1655808852216	0.01	0.01
1655808852218	0.005
1655808852220	0.005	0.01
1655808852222	0
1655808852224	0.005	0.01
1655808852226	0.005
1655808852228	0.01	0.005	0.021
1655808852230	0.01
1655808852232	0.01	0.005
1655808852234	0.01
1655808852236	0.01	0.01
1655808852238	0.005
1655808852240	0.005	0.015
1655808852242	0
1655808852244	0	0.01	0.021
1655808852246	0.005
1655808852248	0.005	0.005
1655808852250	0.01
1655808852252	0.01	0.005
1655808852254	0.01
1655808852256	0.01	0.005
1655808852258	0.005
1655808852260	0.005	0.01	0.021
1655808852262	0.005
1655808852264	0.005	0.01
1655808852266	0.005
1655808852268	0.005	0.005
1655808852270	0.01
1655808852272	0.01	0.005
1655808852274	0.01
1655808852276	0.005	0.005	0.021
1655808852278	0.005
1655808852280	0.005	0.01
1655808852282	0
1655808852284	0.005	0.005
1655808852286	0.005
1655808852288	0.005	0.005
1655808852290	0.01
1655808852292	0.01	0.005	0.021
1655808852294	0.01
1655808852296	0.01	0.01
1655808852298	0.005
1655808852300	0	0.01
1655808852302	0
1655808852304	0.005	0.01
1655808852306	0.005
1655808852308	0.005	0.005	0.021
1655808852310	0.01
1655808852312	0.01	0.005
1655808852314	0.015
1655808852316	0.01	0.01
1655808852318	0.01
1655808852320	0.005	0.01
1655808852322	0
1655808852324	0	0.01	0.021
1655808852326	0.005
1655808852328	0.01	0
1655808852330	0.01
1655808852332	0.015	0.005
1655808852334	0.015
1655808852336	0.01	0.01
1655808852338	0.01
1655808852340	0.005	0.01	0.021
1655808852342	0
1655808852344	0	0.01
1655808852346	0.005
1655808852348	0.005	0.005
1655808852350	0.005
1655808852352	0.01	0.005
1655808852354	0.01
1655808852356	0.01	0.01	0.021
1655808852358	0.005
1655808852360	0.005	0.01
1655808852362	0
1655808852364	0	0.005
1655808852366	0.005
1655808852368	0.005	0
1655808852370	0.005
1655808852372	0.01	0.005	0.023
1655808852374	0.01
1655808852376	0.005	0.01
1655808852378	0.005
1655808852380	0.005	0.01
1655808852382	0
1655808852384	0	0.01
1655808852386	0.005
1655808852388	0.005	0.005	0.025
1655808852390	0.01
1655808852392	0.01	0.005
1655808852394	0.01
1655808852396	0.01	0.01
1655808852398	0.005
1655808852400	0.005	0.01
1655808852402	0.005
1655808852404	0.005	0.01	0.026
1655808852406	0.005
1655808852408	0.005	0.005
1655808852410	0.01
1655808852412	0.01	0.005
1655808852414	0.01
1655808852416	0.01	0.01
1655808852418	0.005
1655808852420	0	0.01	0.027
1655808852422	0
1655808852424	0	0.005
1655808852426	0.005
1655808852428	0.005	0
1655808852430	0.01
1655808852432	0.01	0.005
1655808852434	0.01
1655808852436	0.01	0.01	0.028
1655808852438	0.005
1655808852440	0.005	0.01
1655808852442	0
1655808852444	0.005	0.005
1655808852446	0.005
1655808852448	0.005	0
1655808852450	0.01
1655808852452	0.01	0	0.028
1655808852454	0.01
1655808852456	0.005	0.01
1655808852458	0
1655808852460	0	0.01
1655808852462	0
1655808852464	0	0.01
1655808852466	0.005
1655808852468	0.005	0.005	0.028
1655808852470	0.01
1655808852472	0.01	0.005
1655808852474	0.01
1655808852476	0.01	0.01
1655808852478	0.005
1655808852480	0.005	0.01
1655808852482	0
1655808852484	0	0.01	0.028
1655808852486	0.005
1655808852488	0.005	0.005
1655808852490	0.01
1655808852492	0.01	0.005
1655808852494	0.01
1655808852496	0.01	0.01
1655808852498	0.005
1655808852500	0.005	0.01	0.028
1655808852502	0
1655808852504	0.005	0.01
1655808852506	0.005
1655808852508	0.01	0.005
1655808852510	0.01
1655808852512	0.01	0.005
1655808852514	0.01
1655808852516	0.005	0.005	0.028
1655808852518	0.005
1655808852520	0	0.01
1655808852522	0
1655808852524	0.005	0.01
1655808852526	0.005
1655808852528	0.005	0
1655808852530	0.01
1655808852532	0.01	0.005	0.028
1655808852534	0.01
1655808852536	0.005	0.01
1655808852538	0.005
1655808852540	0	0.01
1655808852542	0
1655808852544	0	0.01
1655808852546	0
1655808852548	0.005	0	0.028
1655808852550	0.01
1655808852552	0.01	0
1655808852554	0.015
1655808852556	0.01	0.005
1655808852558	0.005
1655808852560	0.005	0.01
1655808852562	0
1655808852564	0	0.01	0.026
1655808852566	0.005
1655808852568	0.005	0
1655808852570	0.01
1655808852572	0.01	0
1655808852574	0.015
1655808852576	0.01	0.005
1655808852578	0.005
1655808852580	0.005	0.01	0.025
1655808852582	0
1655808852584	0	0.01
1655808852586	0.005
1655808852588	0.005	0
1655808852590	0.01
1655808852592	0.01	0.005
1655808852594	0.01
1655808852596	0.01	0.01	0.024
1655808852598	0.005
1655808852600	0.005	0.01
1655808852602	0
1655808852604	0	0.01
1655808852606	0.005
1655808852608	0.005	0
1655808852610	0.005
1655808852612	0.01	0.005	0.023
1655808852614	0.01
1655808852616	0.01	0.01
1655808852618	0.005
1655808852620	0	0.01
1655808852622	0
1655808852624	0	0.01
1655808852626	0.005
1655808852628	0.005	0.005	0.021
1655808852630	0.01
1655808852632	0.01	0.005
1655808852634	0.01
1655808852636	0.01	0.01
1655808852638	0.005
1655808852640	0	0.01
1655808852642	0
1655808852644	0	0.01	0.019
1655808852646	0
1655808852648	0.005	0
1655808852650	0.005
1655808852652	0.01	0
1655808852654	0.01
1655808852656	0.01	0.005
1655808852658	0.005
1655808852660	0	0.005	0.018
1655808852662	0
1655808852664	0	0.005
1655808852666	0
1655808852668	0.005	0
1655808852670	0.005
1655808852672	0.01	0.005
1655808852674	0.01
1655808852676	0.01	0.005	0.019
1655808852678	0.005
1655808852680	0	0.01
1655808852682	0
1655808852684	0	0.01
1655808852686	0.005
1655808852688	0.005	0
1655808852690	0.01
1655808852692	0.01	0.005	0.02
1655808852694	0.01
1655808852696	0.01	0.01
1655808852698	0.005
1655808852700	0	0.015
1655808852702	0
1655808852704	0	0.01
1655808852706	0.005
1655808852708	0.005	0.005	0.02
1655808852710	0.01
1655808852712	0.01	0.005
1655808852714	0.01
1655808852716	0.01	0.01
1655808852718	0.005
1655808852720	0.005	0.01
1655808852722	0
1655808852724	0	0.01	0.02
1655808852726	0.005
1655808852728	0.005	0.005
1655808852730	0.01
1655808852732	0.01	0.005
1655808852734	0.01
1655808852736	0.01	0.005
1655808852738	0.005
1655808852740	0	0.01	0.02
1655808852742	0
1655808852744	0	0.01
1655808852746	0
1655808852748	0	0.005
1655808852750	0.005
1655808852752	0.005	0.005
1655808852754	0.01
1655808852756	0.005	0.01	0.02
1655808852758	0.005
1655808852760	0	0.01
1655808852762	0
1655808852764	0	0.01
1655808852766	0.005
1655808852768	0.005	0
1655808852770	0.005
1655808852772	0.01	0	0.02
1655808852774	0.01
1655808852776	0.01	0.01
1655808852778	0.005
1655808852780	0	0.01
1655808852782	0
1655808852784	0	0.01
1655808852786	0.005
1655808852788	0.005	0.005	0.02
1655808852790	0.01
1655808852792	0.015	0.005
1655808852794	0.015
1655808852796	0.01	0.01
1655808852798	0.005
1655808852800	0.005	0.01
1655808852802	0.005
1655808852804	0.005	0.01	0.02
1655808852806	0.005
1655808852808	0.005	0.005
1655808852810	0.01
1655808852812	0.01	0.005
1655808852814	0.01
1655808852816	0.01	0.005
1655808852818	0.005
1655808852820	0.005	0.01	0.02
1655808852822	0
1655808852824	0.005	0.01
1655808852826	0.005
1655808852828	0.005	0.005
1655808852830	0.005
1655808852832	0.01	0
1655808852834	0.01
1655808852836	0.01	0.005	0.02
1655808852838	0.005
1655808852840	0.005	0.01
1655808852842	0
1655808852844	0	0.01
1655808852846	0.005
1655808852848	0.005	0.005
1655808852850	0.01
1655808852852	0.01	0.005	0.02
1655808852854	0.01
1655808852856	0.01	0.005
1655808852858	0.005
1655808852860	0	0.01
1655808852862	0
1655808852864	0	0.005
1655808852866	0
1655808852868	0.005	0.005	0.021
1655808852870	0.01
1655808852872	0.01	0.005
1655808852874	0.015
1655808852876	0.01	0.01
1655808852878	0.01
1655808852880	0.005	0.01
1655808852882	0
1655808852884	0	0.01	0.022
1655808852886	0.005
1655808852888	0.005	0
1655808852890	0.01
1655808852892	0.01	0.005
1655808852894	0.01
1655808852896	0.01	0.01
1655808852898	0.01
1655808852900	0.005	0.01	0.025
1655808852902	0.005
1655808852904	0	0.01
1655808852906	0.005
1655808852908	0.005	0
1655808852910	0.005
1655808852912	0.01	0
1655808852914	0.015
1655808852916	0.01	0.005	0.026
1655808852918	0.01
1655808852920	0.005	0.01
1655808852922	0
1655808852924	0	0.01
1655808852926	0
1655808852928	0.005	0
1655808852930	0.005
1655808852932	0.01	0	0.027
1655808852934	0.01
1655808852936	0.01	0.005
1655808852938	0.005
1655808852940	0.005	0.01
1655808852942	0
1655808852944	0.005	0.01
1655808852946	0.005
1655808852948	0.005	0	0.028
1655808852950	0.005
1655808852952	0.01	0
1655808852954	0.01
1655808852956	0.005	0.005
1655808852958	0.005
1655808852960	0	0.01
1655808852962	0
1655808852964	0.005	0.01	0.028
1655808852966	0.005
1655808852968	0.005	0.005
1655808852970	0.01
1655808852972	0.01	0.005
1655808852974	0.01
1655808852976	0.01	0.01
1655808852978	0.005
1655808852980	0	0.01	0.028
1655808852982	0
1655808852984	0	0.01
1655808852986	0.005
1655808852988	0.005	0.005
1655808852990	0.01
1655808852992	0.01	0.005
1655808852994	0.01
1655808852996	0.01	0.005	0.028
1655808852998	0.005
1655808853000	0	0.01
1655808853002	0
1655808853004	0	0.01
1655808853006	0
1655808853008	0.005	0
1655808853010	0.005
1655808853012	0.01	0.005	0.028
1655808853014	0.01
1655808853016	0.01	0.01
1655808853018	0.005
1655808853020	0	0.01
1655808853022	0
1655808853024	0	0.01
1655808853026	0
1655808853028	0.005	0.005	0.028
1655808853030	0.005
1655808853032	0.01	0.005
1655808853034	0.01
1655808853036	0.01	0.005
1655808853038	0.005
1655808853040	0	0.01
1655808853042	0
1655808853044	0	0.01	0.028
1655808853046	0
1655808853048	0.005	0
1655808853050	0.005
1655808853052	0.01	0
1655808853054	0.01
1655808853056	0.01	0.005
1655808853058	0.01
1655808853060	0.005	0.01	0.028
1655808853062	0.005
1655808853064	0.005	0.01
1655808853066	0.005
1655808853068	0.005	0.005
1655808853070	0.01
1655808853072	0.01	0
1655808853074	0.01
1655808853076	0.01	0.005	0.028
1655808853078	0.005
1655808853080	0.005	0.01
1655808853082	0
1655808853084	0	0.01
1655808853086	0.005
1655808853088	0.005	0.005
1655808853090	0.005
1655808853092	0.01	0	0.028
1655808853094	0.01
1655808853096	0.01	0.005
1655808853098	0.005
1655808853100	0	0.01
1655808853102	0
1655808853104	0	0.01
1655808853106	0.005
1655808853108	0.005	0.005	0.028
1655808853110	0.01
1655808853112	0.01	0
1655808853114	0.01
1655808853116	0.01	0.005
1655808853118	0.005
1655808853120	0.005	0.01
1655808853122	0
1655808853124	0	0.01	0.028
1655808853126	0.005
1655808853128	0.005	0
1655808853130	0.005
1655808853132	0.01	0
1655808853134	0.01
1655808853136	0.01	0.005
1655808853138	0.005
1655808853140	0	0.01	0.028
1655808853142	0
1655808853144	0	0.01
1655808853146	0
1655808853148	0.005	0.005
1655808853150	0.005
1655808853152	0.01	0
1655808853154	0.01
1655808853156	0.01	0.005	0.027
1655808853158	0.01
1655808853160	0.005	0.01
1655808853162	0
1655808853164	0	0.01
1655808853166	0
1655808853169	0.005	0.005
1655808853171	0.005
1655808853173	0.01	0.005	0.026
1655808853175	0.01
1655808853177	0.01	0.01
1655808853179	0.005
1655808853181	0.005	0.01
1655808853183	0
1655808853185	0	0.01
1655808853187	0
1655808853189	0	0.005	0.023
1655808853191	0.005
1655808853193	0.005	0.005
1655808853195	0.01
1655808853197	0.01	0.01
1655808853199	0.005
1655808853201	0	0.01
1655808853203	0
1655808853205	0	0.01	0.022
1655808853207	0
1655808853209	0.005	0
1655808853211	0.005
1655808853213	0.01	0.005
1655808853215	0.01
1655808853217	0.01	0.01
1655808853219	0.005
1655808853221	0	0.01	0.021
1655808853223	0
1655808853225	0	0.01
1655808853227	0
1655808853229	0.005	0.005
1655808853231	0.005
1655808853233	0.01	0.005
1655808853235	0.01
1655808853237	0.01	0.005	0.02
1655808853239	0.01
1655808853241	0.005	0.01
1655808853243	0
1655808853245	0	0.01
1655808853247	0
1655808853249	0.005	0.005
1655808853251	0.005
1655808853253	0.005	0	0.017
1655808853255	0.01
1655808853257	0.01	0.005
1655808853259	0.005
1655808853261	0.005	0.01
1655808853263	0.005
1655808853265	0.005	0.01
1655808853267	0.005
1655808853269	0.005	0.005	0.016
1655808853271	0.01
1655808853273	0.01	0
1655808853275	0.015
1655808853277	0.01	0.005
1655808853279	0.01
1655808853281	0.005	0.01
1655808853283	0
1655808853285	0	0.01	0.015
1655808853287	0.005
1655808853289	0.005	0.005
1655808853291	0.01
1655808853293	0.01	0
1655808853295	0.01
1655808853297	0.01	0.005
1655808853299	0.005
1655808853301	0	0.01	0.014
1655808853303	0
1655808853305	0	0.01
1655808853307	0.005
1655808853309	0.005	0.005
1655808853311	0.01
1655808853313	0.01	0
1655808853315	0.01
1655808853317	0.01	0.005	0.014
1655808853319	0.01
1655808853321	0.005	0.01
1655808853323	0
1655808853325	0	0.01
1655808853327	0.005
1655808853329	0.005	0.005
1655808853331	0.005
1655808853333	0.01	0	0.015
1655808853335	0.01
1655808853337	0.01	0.005
1655808853339	0.005
1655808853341	0.005	0.01
1655808853343	0
1655808853345	0	0.01
1655808853347	0
1655808853349	0.005	0.005	0.017
1655808853351	0.005
1655808853353	0.01	0.005
1655808853355	0.01
1655808853357	0.01	0.01
1655808853359	0.005
1655808853361	0.005	0.01
1655808853363	0
1655808853365	0	0.01	0.019
1655808853367	0
1655808853369	0.005	0.005
1655808853371	0.005
1655808853373	0.005	0
1655808853375	0.01
1655808853377	0.01	0.005
1655808853379	0.005
1655808853381	0.005	0.01	0.021
1655808853383	0
1655808853385	0	0.01
1655808853387	0
1655808853389	0.005	0.005
1655808853391	0.005
1655808853393	0.01	0
1655808853395	0.01
1655808853397	0.01	0.005	0.024
1655808853399	0.005
1655808853401	0.005	0.01
1655808853403	0
1655808853405	0	0.01
1655808853407	0
1655808853409	0.005	0.005
1655808853411	0.005
1655808853413	0.01	0	0.026
1655808853415	0.01
1655808853417	0.01	0.005
1655808853419	0.005
1655808853421	0.005	0.01
1655808853423	0
1655808853425	0	0.01
1655808853427	0
1655808853429	0	0.005	0.027
1655808853431	0.005
1655808853433	0.005	0
1655808853435	0.01
1655808853437	0.01	0.005
1655808853439	0.01
1655808853441	0.005	0.01
1655808853443	0
1655808853445	0	0.01	0.028
1655808853447	0.005
1655808853449	0.005	0.005
1655808853451	0.01
1655808853453	0.01	0.005
1655808853455	0.01
1655808853457	0.01	0.005
1655808853459	0.01
1655808853461	0.005	0.01	0.029
1655808853463	0.005
1655808853465	0	0.01
1655808853467	0
1655808853469	0.005	0.005
1655808853471	0.005
1655808853473	0.005	0.005
1655808853475	0.01
1655808853477	0.01	0.01	0.029
1655808853479	0.01
1655808853481	0.005	0.015
1655808853483	0
1655808853485	0	0.015
1655808853487	0
1655808853489	0	0.01
1655808853491	0.005
1655808853493	0.01	0.005	0.028
1655808853495	0.01
1655808853497	0.01	0.01
1655808853499	0.01
1655808853501	0.005	0.01
1655808853503	0
1655808853505	0	0.01
1655808853507	0
1655808853509	0.005	0.01	0.026
1655808853511	0.005
1655808853513	0.01	0.005
1655808853515	0.01
1655808853517	0.01	0.005
1655808853519	0.01
1655808853521	0.005	0.01
1655808853523	0.005
1655808853525	0	0.01	0.024
1655808853527	0
1655808853529	0.005	0.005
1655808853531	0.005
1655808853533	0.01	0.005
1655808853535	0.01
1655808853537	0.01	0.01
1655808853539	0.01
1655808853541	0.005	0.01	0.021
1655808853543	0
1655808853545	0	0.01
1655808853547	0.005
1655808853549	0.005	0.005
1655808853551	0.005
1655808853553	0.01	0
1655808853555	0.01
1655808853557	0.01	0.005	0.02
1655808853559	0.01
1655808853561	0.005	0.01
1655808853563	0.005
1655808853565	0.005	0.01
1655808853567	0.005
1655808853569	0.005	0.005
1655808853571	0.01
1655808853573	0.01	0	0.018
1655808853575	0.015
1655808853577	0.015	0.005
1655808853579	0.01
1655808853581	0.01	0.01
1655808853583	0.005
1655808853585	0.005	0.01
1655808853587	0.005
1655808853589	0.005	0.005	0.017
1655808853591	0.01
1655808853593	0.01	0.005
1655808853595	0.01
1655808853597	0.01	0.005
1655808853599	0.01
1655808853601	0.01	0.01
1655808853603	0.005
1655808853605	0.005	0.01	0.017
1655808853607	0
1655808853609	0.005	0.005
1655808853611	0.005
1655808853613	0.01	0
1655808853615	0.01
1655808853617	0.01	0.005
1655808853619	0.01
1655808853621	0.005	0.01	0.017
1655808853623	0.005
1655808853625	0	0.01
1655808853627	0.005
1655808853629	0.005	0.005
1655808853631	0.01
1655808853633	0.01	0
1655808853635	0.01
1655808853637	0.01	0	0.017
1655808853639	0.01
1655808853641	0.005	0.01
1655808853643	0
1655808853645	0	0.01
1655808853647	0
1655808853649	0.005	0.005
1655808853651	0.005
1655808853653	0.01	0.005	0.017
1655808853655	0.01
1655808853657	0.01	0.005
1655808853659	0.01
1655808853661	0.005	0.01
1655808853663	0
1655808853665	0	0.01
1655808853667	0
1655808853669	0.005	0.005	0.017
1655808853671	0.005
1655808853673	0.01	0
1655808853675	0.01
1655808853677	0.01	0.005
1655808853679	0.01
1655808853681	0.005	0.005
1655808853683	0.005
1655808853685	0	0.005	0.017
1655808853687	0.005
1655808853689	0.005	0.005
1655808853691	0.005
1655808853693	0.01	0
1655808853695	0.01
1655808853697	0.015	0.005
1655808853699	0.01
1655808853701	0.005	0.01	0.017
1655808853703	0.005
1655808853705	0	0.01
1655808853707	0
1655808853709	0	0.005
1655808853711	0.005
1655808853713	0.005	0
1655808853715	0.01
1655808853717	0.01	0.005	0.017
1655808853719	0.01
1655808853721	0.005	0.01
1655808853723	0
1655808853725	0	0.01
1655808853727	0
1655808853729	0	0.005
1655808853731	0
1655808853733	0.005	0	0.017
1655808853735	0.01
1655808853737	0.01	0.005
1655808853739	0.005
1655808853741	0.005	0.01
1655808853743	0
1655808853745	0	0.01
1655808853747	0.005
1655808853749	0.005	0.005	0.017
1655808853751	0.005
1655808853753	0.01	0
1655808853755	0.01
1655808853757	0.01	0
1655808853759	0.01
1655808853761	0.005	0.01
1655808853763	0.005
1655808853765	0	0.01	0.018
1655808853767	0
1655808853769	0.005	0.005
1655808853771	0.005
1655808853773	0.005	0
1655808853775	0.005
1655808853777	0.01	0.005
1655808853779	0.005
1655808853781	0.005	0.01	0.018
1655808853783	0
1655808853785	0	0.01
1655808853787	0
1655808853789	0	0.005
1655808853791	0.005
1655808853793	0.005	0
1655808853795	0.01
1655808853797	0.01	0.005	0.018
1655808853799	0.01
1655808853801	0.005	0.01
1655808853803	0.005
1655808853805	0	0.01
1655808853807	0
1655808853809	0.005	0.005
1655808853811	0.005
1655808853813	0.01	0	0.018
1655808853815	0.01
1655808853817	0.01	0.005
1655808853819	0.01
1655808853821	0.005	0.01
1655808853823	0
1655808853825	0	0.01
1655808853827	0
1655808853829	0	0.005	0.019
1655808853831	0.005
1655808853833	0.005	0
1655808853835	0.01
1655808853837	0.01	0.005
1655808853839	0.01
1655808853841	0.005	0.01
1655808853843	0
1655808853845	0	0.01	0.019
1655808853847	0
1655808853849	0	0.005
1655808853851	0
1655808853853	0.005	0
1655808853855	0.01
1655808853857	0.01	0.005
1655808853859	0.005
1655808853861	0.005	0.01	0.02
1655808853863	0
1655808853865	0	0.01
1655808853867	0
1655808853869	0.005	0.005
1655808853871	0.005
1655808853873	0.01	0
1655808853875	0.01
1655808853877	0.01	0.005	0.019
1655808853879	0.01
1655808853881	0.005	0.01
1655808853883	0
1655808853885	0	0.01
1655808853887	0
1655808853889	0	0.01
1655808853891	0.005
1655808853893	0.005	0.005	0.018
1655808853895	0.01
1655808853897	0.01	0.005
1655808853899	0.01
1655808853901	0.005	0.01
1655808853903	0.005
1655808853905	0	0.01
1655808853907	0
1655808853909	0.005	0.005	0.017
1655808853911	0.005
1655808853913	0.01	0.005
1655808853915	0.01
1655808853917	0.01	0.005
1655808853919	0.01
1655808853921	0.005	0.01
1655808853923	0.005
1655808853925	0	0.01	0.017
1655808853927	0
1655808853929	0	0.005
1655808853931	0.005
1655808853933	0.01	0
1655808853935	0.01
1655808853937	0.01	0.005
1655808853939	0.01
1655808853941	0.005	0.01	0.017
1655808853943	0.005
1655808853945	0	0.01
1655808853947	0
1655808853949	0.005	0.005
1655808853951	0.005
1655808853953	0.01	0
1655808853955	0.01
1655808853957	0.01	0.005	0.018
1655808853959	0.01
1655808853961	0.005	0.01
1655808853963	0.005
1655808853965	0	0.01
1655808853967	0
1655808853969	0.005	0.005
1655808853971	0.005
1655808853973	0.01	0	0.02
1655808853975	0.01
1655808853977	0.01	0
1655808853979	0.01
1655808853981	0.01	0.005
1655808853983	0.005
1655808853985	0	0.005
1655808853987	0
1655808853989	0.005	0.005	0.021
1655808853991	0.005
1655808853993	0.01	0
1655808853995	0.01
1655808853997	0.01	0.005
1655808853999	0.01
1655808854001	0.005	0.01
1655808854003	0.005
1655808854005	0.005	0.01	0.021
1655808854007	0.005
1655808854009	0.005	0.005
1655808854011	0.005
1655808854013	0.01	0
1655808854015	0.01
1655808854017	0.01	0.005
1655808854019	0.01
1655808854021	0.005	0.01	0.021
1655808854023	0
1655808854025	0	0.01
1655808854027	0
1655808854029	0	0.005
1655808854031	0.005
1655808854033	0.01	0
1655808854035	0.01
1655808854037	0.01	0.005	0.021
1655808854039	0.01
1655808854041	0.005	0.01
1655808854043	0.005
1655808854045	0	0.01
1655808854047	0
1655808854049	0.005	0.01
1655808854051	0.005
1655808854053	0.01	0.005	0.021
1655808854055	0.01
1655808854057	0.015	0.01
1655808854059	0.01
1655808854061	0.005	0.01
1655808854063	0
1655808854065	0	0.01
1655808854067	0
1655808854069	0	0.005	0.021
1655808854071	0
1655808854073	0.005	0
1655808854075	0.005
1655808854077	0.01	0.005
1655808854079	0.005
1655808854081	0.005	0.01
1655808854083	0.005
1655808854085	0	0.01	0.02
1655808854087	0
1655808854089	0.005	0.005
1655808854091	0.005
1655808854093	0.01	0
1655808854095	0.01
1655808854097	0.015	0.01
1655808854099	0.01
1655808854101	0.005	0.01	0.018
1655808854103	0.005
1655808854105	0	0.01
1655808854107	0
1655808854109	0	0.005
1655808854111	0.005
1655808854113	0.01	0
1655808854115	0.01
1655808854117	0.01	0.005	0.017
1655808854119	0.01
1655808854121	0.005	0.01
1655808854123	0
1655808854125	0	0.01
1655808854127	0
1655808854129	0	0.005
1655808854131	0.005
1655808854133	0.01	0	0.017
1655808854135	0.01
1655808854137	0.01	0.005
1655808854139	0.01
1655808854141	0.01	0.01
1655808854143	0.005
1655808854145	0.005	0.01
1655808854147	0.005
1655808854149	0.005	0.005	0.017
1655808854151	0.01
1655808854153	0.01	0
1655808854155	0.01
1655808854157	0.01	0.005
1655808854159	0.01
1655808854161	0.005	0.01
1655808854163	0
1655808854165	0	0.01	0.017
1655808854167	0
1655808854169	0.005	0.005
1655808854171	0.005
1655808854173	0.01	0
1655808854175	0.01
1655808854177	0.01	0.005
1655808854179	0.01
1655808854181	0.005	0.005	0.017
1655808854183	0
1655808854185	0	0.01
1655808854187	0
1655808854189	0.005	0.005
1655808854191	0.01
1655808854193	0.01	0
1655808854195	0.01
1655808854197	0.01	0.005	0.017
1655808854199	0.01
1655808854201	0.005	0.01
1655808854203	0
1655808854205	0	0.01
1655808854207	0
1655808854209	0.005	0.005
1655808854211	0.005
1655808854213	0.01	0	0.017
1655808854215	0.01
1655808854217	0.01	0.005
1655808854219	0.01
1655808854221	0.005	0.01
1655808854223	0.005
1655808854225	0	0.01
1655808854227	0
1655808854229	0	0.005	0.017
1655808854231	0.005
1655808854233	0.005	0
1655808854235	0.01
1655808854237	0.01	0.005
1655808854239	0.01
1655808854241	0.005	0.01
1655808854243	0.005
1655808854245	0	0.01	0.017
1655808854247	0
1655808854249	0	0.01
1655808854251	0.005
1655808854253	0.005	0
1655808854255	0.01
1655808854257	0.01	0.005
1655808854259	0.01
1655808854261	0.005	0.01	0.017
1655808854263	0
1655808854265	0	0.01
1655808854267	0
1655808854269	0	0.01
1655808854271	0.005
1655808854273	0.005	0.005
1655808854275	0.005
1655808854277	0.01	0.005	0.017
1655808854279	0.01
1655808854281	0.005	0.01
1655808854283	0.005
1655808854285	0	0.01
1655808854287	0
1655808854289	0	0.01
1655808854291	0.005
1655808854293	0.005	0	0.017
1655808854295	0.01
1655808854297	0.01	0.005
1655808854299	0.01
1655808854301	0.005	0.01
1655808854303	0.005
1655808854305	0	0.01
1655808854307	0
1655808854309	0.005	0.01	0.015
1655808854311	0.005
1655808854313	0.005	0
1655808854315	0.01
1655808854317	0.01	0
1655808854319	0.01
1655808854321	0.005	0.01
1655808854323	0.005
1655808854325	0	0.01	0.014
1655808854327	0
1655808854329	0	0.01
1655808854331	0.005
1655808854333	0.005	0
1655808854335	0.01
1655808854337	0.01	0.005
1655808854339	0.01
1655808854341	0.01	0.01	0.014
1655808854343	0.005
1655808854345	0	0.01
1655808854347	0
1655808854349	0	0.005
1655808854351	0.005
1655808854353	0.005	0
1655808854355	0.01
1655808854357	0.01	0.005	0.014
1655808854359	0.01
1655808854361	0.01	0.01
1655808854363	0.005
1655808854365	0.005	0.01
1655808854367	0.005
1655808854369	0.005	0.01
1655808854371	0.005
1655808854373	0.01	0	0.014
1655808854375	0.01
1655808854377	0.01	0.005
1655808854379	0.01
1655808854381	0.01	0.01
1655808854383	0.005
1655808854385	0	0.01
1655808854387	0
1655808854389	0	0.005	0.014
1655808854391	0.005
1655808854393	0.005	0
1655808854395	0.01
1655808854397	0.01	0.005
1655808854399	0.01
1655808854401	0.01	0.01
1655808854403	0.005
1655808854405	0	0.01	0.014
1655808854407	0
1655808854409	0	0.01
1655808854411	0
1655808854413	0.005	0
1655808854415	0.01
1655808854417	0.01	0.005
1655808854419	0.015
1655808854421	0.01	0.01	0.014
1655808854423	0.005
1655808854425	0	0.01
1655808854427	0
1655808854429	0	0.005
1655808854431	0.005
1655808854433	0.005	0
1655808854435	0.01
1655808854437	0.01	0	0.015
1655808854439	0.01
1655808854441	0.005	0.005
1655808854443	0
1655808854445	0	0.01
1655808854447	0
1655808854449	0	0.005
1655808854451	0.005
1655808854453	0.005	0	0.015
1655808854455	0.01
1655808854457	0.01	0.005
1655808854459	0.01
1655808854461	0.01	0.01
1655808854463	0.005
1655808854465	0	0.01
1655808854467	0
1655808854469	0	0.005	0.017
1655808854471	0.005
1655808854473	0.005	0.005
1655808854475	0.01
1655808854477	0.01	0.005
1655808854479	0.01
1655808854481	0.005	0.01
1655808854483	0
1655808854485	0	0.01	0.018
1655808854487	0
1655808854489	0	0.01
1655808854491	0.005
1655808854493	0.005	0
1655808854495	0.01
1655808854497	0.01	0.005
1655808854499	0.01
1655808854501	0.01	0.01	0.02
1655808854503	0.005
1655808854505	0	0.01
1655808854507	0
1655808854509	0	0.01
1655808854511	0.005
1655808854513	0.005	0
1655808854515	0.01
1655808854517	0.01	0.005	0.021
1655808854519	0.01
1655808854521	0.005	0.01
1655808854523	0
1655808854525	0	0.01
1655808854527	0
1655808854529	0	0.01
1655808854531	0
1655808854533	0.005	0.005	0.023
1655808854535	0.005
1655808854537	0.01	0.005
1655808854539	0.01
1655808854541	0.005	0.01
1655808854543	0
1655808854545	0	0.01
1655808854547	0
1655808854549	0.005	0.01	0.023
1655808854551	0.005
1655808854553	0.01	0.005
1655808854555	0.01
1655808854557	0.01	0.005
1655808854559	0.01
1655808854561	0.005	0.01
1655808854563	0.005
1655808854565	0.005	0.01	0.023
1655808854567	0
1655808854569	0.005	0.01
1655808854571	0.005
1655808854573	0.01	0.005
1655808854575	0.01
1655808854577	0.015	0.005
1655808854579	0.01
1655808854581	0.01	0.01	0.023
1655808854583	0.005
1655808854585	0	0.01
1655808854587	0
1655808854589	0	0.01
1655808854591	0.005
1655808854593	0.005	0
1655808854595	0.01
1655808854597	0.01	0.005	0.023
1655808854599	0.01
1655808854601	0.01	0.01
1655808854603	0.005
1655808854605	0	0.01
1655808854607	0
1655808854609	0	0.005
1655808854611	0.005
1655808854613	0.005	0.005	0.023
1655808854615	0.01
1655808854617	0.01	0.005
1655808854619	0.01
1655808854621	0.01	0.01
1655808854623	0.005
1655808854625	0	0.01
[truncated: 32,118 more rows]
[truncated: 1 more columns]
