# Supplementary material for: The PiNe box: Development and validation of an electronic device to time-lock multimodal responses to sensory stimuli in hospitalised infants
Source: PLoS One. 2023 Jul 13;18(7):e0288488. doi: 10.1371/journal.pone.0288488 (PMC10343045; doi:10.1371/journal.pone.0288488)
Supplement: S1 Data — Data files for Study 1, which consisted of 7 recordings where the push button device was manually pressed onto the ECG electrodes to investigate the time difference between the event annotation and recording artefact. Code to analyse this data is provided in S1 Code. (ZIP) [file pone.0288488.s005.zip › pine_test_study1/pine_test_paste_03_waves.csv]

Milliseconds since 01.01.1970	II-II(mV)	Compound ECG-II(mV)	Resp-RESP(Ohm)
1655808991875		0.005
1655808991879		0.01
1655808991883		0.01
1655808991887		0.01
1655808991891		0.01
1655808991895		0.005
1655808991899		0.01
1655808991903		0.015
1655808991907		0.015
1655808991911		0.01
1655808991915		0.005
1655808991919		0.01
1655808991923		0.01
1655808991927		0.01
1655808991931		0.005
1655808991935		0.005
1655808991939		0.01
1655808991943		0.01
1655808991947		0.01
1655808991951		0.005
1655808991955		0.005
1655808991959		0.01
1655808991963		0.01
1655808991967		0.01
1655808991972		0.01
1655808991976		0.005
1655808991980		0.01
1655808991984		0.015
1655808991988		0.015
1655808991992		0.01
1655808991996		0.005
1655808992000		0.005
1655808992004		0.01
1655808992008		0.01
1655808992012		0.005
1655808992016		0.005
1655808992020		0.005
1655808992024		0.01
1655808992028		0.01
1655808992032		0.01
1655808992036		0.005
1655808992040		0.005
1655808992044		0.01
1655808992048		0.01
1655808992052		0.01
1655808992056		0.005
1655808992060		0.005
1655808992064		0.01
1655808992068		0.01
1655808992072		0.005
1655808992076		0
1655808992080		0.005
1655808992084		0.01
1655808992088		0.01
1655808992092		0.01
1655808992096		0.005
1655808992100		0.005
1655808992104		0.01
1655808992108		0.01
1655808992112		0.01
1655808992116		0.005
1655808992120		0.005
1655808992124		0.01
1655808992128		0.01
1655808992132	0.005	0.005	0.018
1655808992134	0.005
1655808992136	0.01	0.005
1655808992138	0.01
1655808992140	0.01	0.005
1655808992142	0.01
1655808992144	0.01	0.01
1655808992146	0.005
1655808992148	0.005	0.01	0.018
1655808992150	0.005
1655808992152	0.005	0.01
1655808992154	0.005
1655808992156	0.01	0
1655808992158	0.01
1655808992160	0.01	0.005
1655808992162	0.01
1655808992164	0.005	0.01	0.017
1655808992166	0.005
1655808992168	0	0.01
1655808992170	0
1655808992172	0	0.005
1655808992174	0.005
1655808992176	0.01	0
1655808992178	0.01
1655808992180	0.01	0.005	0.015
1655808992182	0.01
1655808992184	0.01	0.015
1655808992186	0.005
1655808992188	0.005	0.015
1655808992190	0
1655808992192	0.005	0.005
1655808992194	0.005
1655808992196	0.01	0	0.015
1655808992198	0.01
1655808992200	0.01	0.005
1655808992202	0.01
1655808992204	0.01	0.01
1655808992206	0.005
1655808992208	0.005	0.01
1655808992210	0.005
1655808992212	0.005	0.01	0.015
1655808992214	0.005
1655808992216	0.01	0.005
1655808992218	0.01
1655808992220	0.01	0.005
1655808992222	0.01
1655808992224	0.005	0.01
1655808992226	0.005
1655808992228	0.005	0.01	0.015
1655808992230	0.005
1655808992232	0.005	0.005
1655808992234	0.005
1655808992236	0.01	0.005
1655808992238	0.01
1655808992240	0.01	0.005
1655808992242	0.01
1655808992244	0.01	0.01	0.015
1655808992246	0.005
1655808992248	0	0.01
1655808992250	0
1655808992252	0	0.005
1655808992254	0.005
1655808992256	0.005	0.005
1655808992258	0.01
1655808992260	0.01	0.005	0.015
1655808992262	0.01
1655808992264	0.005	0.01
1655808992266	0.005
1655808992268	0	0.01
1655808992270	0
1655808992272	0	0.01
1655808992274	0.005
1655808992276	0.01	0.005	0.015
1655808992278	0.015
1655808992280	0.015	0.005
1655808992282	0.01
1655808992284	0.005	0.01
1655808992286	0
1655808992288	0	0.01
1655808992290	0
1655808992292	0.005	0.005	0.016
1655808992294	0.005
1655808992296	0.01	0.005
1655808992298	0.01
1655808992300	0.01	0.005
1655808992302	0.01
1655808992304	0.01	0.01
1655808992306	0.005
1655808992308	0.005	0.01	0.017
1655808992310	0.005
1655808992312	0.005	0.005
1655808992314	0.005
1655808992316	0.01	0.005
1655808992318	0.01
1655808992320	0.01	0.01
1655808992322	0.01
1655808992324	0.005	0.01	0.02
1655808992326	0.005
1655808992328	0.005	0.01
1655808992330	0.005
1655808992332	0.005	0.005
1655808992334	0.005
1655808992336	0.01	0
1655808992338	0.01
1655808992340	0.01	0.005	0.022
1655808992342	0.005
1655808992344	0.005	0.01
1655808992346	0
1655808992348	0.005	0.01
1655808992350	0.005
1655808992352	0.005	0.005
1655808992354	0.005
1655808992356	0.01	0.005	0.025
1655808992358	0.01
1655808992360	0.015	0.005
1655808992362	0.01
1655808992364	0.01	0.01
1655808992366	0.005
1655808992368	0.005	0.01
1655808992370	0.005
1655808992372	0.005	0.005	0.028
1655808992374	0.005
1655808992376	0.01	0.005
1655808992378	0.01
1655808992380	0.01	0.005
1655808992382	0.01
1655808992384	0.005	0.01
1655808992386	0.005
1655808992388	0.005	0.01	0.029
1655808992390	0.005
1655808992392	0.005	0.01
1655808992394	0.005
1655808992396	0.01	0.005
1655808992398	0.01
1655808992400	0.01	0.005
1655808992402	0.01
1655808992404	0.005	0.01	0.031
1655808992406	0
1655808992408	0	0.01
1655808992410	0.005
1655808992412	0.005	0.005
1655808992414	0.01
1655808992416	0.01	0
1655808992418	0.01
1655808992420	0.01	0.005	0.032
1655808992422	0.01
1655808992424	0.005	0.01
1655808992426	0
1655808992428	0	0.01
1655808992430	0
1655808992432	0.005	0.005
1655808992434	0.005
1655808992436	0.01	0	0.032
1655808992438	0.01
1655808992440	0.01	0.005
1655808992442	0.01
1655808992444	0.005	0.01
1655808992446	0.005
1655808992448	0.005	0.01
1655808992450	0.005
1655808992452	0.005	0.005	0.032
1655808992454	0.005
1655808992456	0.01	0.005
1655808992458	0.01
1655808992460	0.01	0.01
1655808992462	0.01
1655808992464	0.005	0.01
1655808992466	0.005
1655808992468	0.005	0.01	0.032
1655808992470	0.005
1655808992472	0.005	0.005
1655808992474	0.005
1655808992476	0.01	0
1655808992478	0.01
1655808992480	0.015	0.005
1655808992482	0.01
1655808992484	0.01	0.01	0.032
1655808992486	0.005
1655808992488	0.005	0.01
1655808992490	0.005
1655808992492	0.005	0.005
1655808992494	0.005
1655808992496	0.01	0
1655808992498	0.01
1655808992500	0.015	0.005	0.031
1655808992502	0.01
1655808992504	0.005	0.01
1655808992506	0.005
1655808992508	0	0.01
1655808992510	0
1655808992512	0.005	0.005
1655808992514	0.005
1655808992516	0.005	0	0.029
1655808992518	0.01
1655808992520	0.01	0.01
1655808992522	0.01
1655808992524	0.005	0.015
1655808992526	0.005
1655808992528	0	0.015
1655808992530	0
1655808992532	0.005	0.01	0.028
1655808992534	0.005
1655808992536	0.005	0
1655808992538	0.01
1655808992540	0.01	0.005
1655808992542	0.01
1655808992544	0.005	0.01
1655808992546	0
1655808992548	0	0.01	0.027
1655808992550	0.005
1655808992552	0.005	0.01
1655808992554	0.01
1655808992556	0.01	0.005
1655808992558	0.01
1655808992560	0.01	0.005
1655808992562	0.01
1655808992564	0.005	0.01	0.025
1655808992566	0.005
1655808992568	0	0.01
1655808992570	0
1655808992572	0.005	0.005
1655808992574	0.005
1655808992576	0.01	0
1655808992578	0.01
1655808992580	0.015	0.01	0.022
1655808992582	0.01
1655808992584	0.005	0.01
1655808992586	0
1655808992588	0	0.01
1655808992590	0
1655808992592	0.005	0.005
1655808992594	0.005
1655808992596	0.005	0.005	0.021
1655808992598	0.01
1655808992600	0.01	0.005
1655808992602	0.01
1655808992604	0.005	0.01
1655808992606	0
1655808992608	0	0.01
1655808992610	0
1655808992612	0.005	0.01	0.021
1655808992614	0.01
1655808992616	0.01	0.005
1655808992618	0.015
1655808992620	0.015	0.005
1655808992622	0.01
1655808992624	0.01	0.01
1655808992626	0.005
1655808992628	0	0.01	0.021
1655808992630	0
1655808992632	0.005	0.01
1655808992634	0.005
1655808992636	0.01	0
1655808992638	0.01
1655808992640	0.01	0.005
1655808992642	0.01
1655808992644	0.01	0.01	0.021
1655808992646	0.005
1655808992648	0	0.01
1655808992650	0
1655808992652	0.005	0.005
1655808992654	0.005
1655808992656	0.01	0
1655808992658	0.01
1655808992660	0.01	0.005	0.023
1655808992662	0.01
1655808992664	0.005	0.01
1655808992666	0.005
1655808992668	0	0.01
1655808992670	0
1655808992672	0.005	0.005
1655808992674	0.01
1655808992676	0.01	0	0.025
1655808992678	0.015
1655808992680	0.01	0.005
1655808992682	0.01
1655808992684	0.005	0.01
1655808992686	0.005
1655808992688	0.005	0.01
1655808992690	0.005
1655808992692	0.005	0.005	0.026
1655808992694	0.005
1655808992696	0.01	0
1655808992698	0.01
1655808992700	0.01	0.005
1655808992702	0.01
1655808992704	0.01	0.015
1655808992706	0.005
1655808992708	0.005	0.015	0.027
1655808992710	0.005
1655808992712	0.005	0.005
1655808992714	0.005
1655808992716	0.005	0
1655808992718	0.01
1655808992720	0.015	0.01
1655808992722	0.01
1655808992724	0.01	0.015	0.027
1655808992726	0.005
1655808992728	0	0.015
1655808992730	0
1655808992732	0	0.005
1655808992734	0.005
1655808992736	0.005	0
1655808992738	0.01
1655808992740	0.01	0.005	0.026
1655808992742	0.01
1655808992744	0.005	0.01
1655808992746	0.005
1655808992748	0	0.01
1655808992750	0
1655808992752	0.005	0.01
1655808992754	0.005
1655808992756	0.01	0.005	0.025
1655808992758	0.01
1655808992760	0.01	0.005
1655808992762	0.005
1655808992764	0.005	0.01
1655808992766	0
1655808992768	0	0.01
1655808992770	0
1655808992772	0.005	0.01	0.024
1655808992774	0.005
1655808992776	0.01	0.005
1655808992778	0.01
1655808992780	0.01	0.005
1655808992782	0.01
1655808992784	0.005	0.01
1655808992786	0.005
1655808992788	0	0.01	0.024
1655808992790	0
1655808992792	0.005	0.01
1655808992794	0.005
1655808992796	0.01	0.005
1655808992798	0.015
1655808992800	0.015	0.005
1655808992802	0.01
1655808992804	0.005	0.01	0.024
1655808992806	0
1655808992808	0	0.01
1655808992810	0
1655808992812	0.005	0.01
1655808992814	0.01
1655808992816	0.01	0
1655808992818	0.015
1655808992820	0.015	0.005	0.024
1655808992822	0.01
1655808992824	0.005	0.01
1655808992826	0.005
1655808992828	0	0.01
1655808992830	0
1655808992832	0.005	0.01
1655808992834	0.005
1655808992836	0.01	0.005	0.024
1655808992838	0.01
1655808992840	0.01	0.005
1655808992842	0.01
1655808992844	0.01	0.01
1655808992846	0.005
1655808992848	0.005	0.01
1655808992850	0.005
1655808992852	0.005	0.01	0.024
1655808992854	0.005
1655808992856	0.01	0.005
1655808992858	0.01
1655808992860	0.01	0.005
1655808992862	0.01
1655808992864	0.01	0.01
1655808992866	0.005
1655808992868	0.005	0.01	0.023
1655808992870	0.005
1655808992872	0.005	0.005
1655808992874	0.005
1655808992876	0.01	0
1655808992878	0.01
1655808992880	0.015	0.005
1655808992882	0.01
1655808992884	0.01	0.015	0.022
1655808992886	0.005
1655808992888	0.005	0.015
1655808992890	0.005
1655808992892	0.005	0.01
1655808992894	0.005
1655808992896	0.005	0
1655808992898	0.01
1655808992900	0.01	0.005	0.02
1655808992902	0.01
1655808992904	0.01	0.01
1655808992906	0.005
1655808992908	0	0.01
1655808992910	0
1655808992912	0	0.01
1655808992914	0.005
1655808992916	0.01	0.005	0.02
1655808992918	0.01
1655808992920	0.015	0.005
1655808992922	0.01
1655808992924	0.01	0.01
1655808992926	0.005
1655808992928	0.005	0.01
1655808992930	0.005
1655808992932	0.005	0.01	0.02
1655808992934	0.005
1655808992936	0.01	0
1655808992938	0.01
1655808992940	0.01	0.005
1655808992942	0.01
1655808992944	0.01	0.01
1655808992946	0.005
1655808992948	0.005	0.01	0.021
1655808992950	0.005
1655808992952	0.005	0.01
1655808992954	0.005
1655808992956	0.005	0.005
1655808992958	0.01
1655808992960	0.01	0.005
1655808992962	0.01
1655808992964	0.005	0.01	0.021
1655808992966	0.005
1655808992968	0	0.01
1655808992970	0
1655808992972	0.005	0.005
1655808992974	0.005
1655808992976	0.01	0
1655808992978	0.015
1655808992980	0.015	0.005	0.021
1655808992982	0.01
1655808992984	0.01	0.01
1655808992986	0.005
1655808992988	0	0.01
1655808992990	0
1655808992992	0.005	0.01
1655808992994	0.005
1655808992996	0.01	0	0.021
1655808992998	0.01
1655808993000	0.01	0.005
1655808993002	0.01
1655808993004	0.01	0.01
1655808993006	0.005
1655808993008	0.005	0.01
1655808993010	0.005
1655808993012	0.005	0.01	0.02
1655808993014	0.005
1655808993016	0.01	0.005
1655808993018	0.01
1655808993020	0.015	0.005
1655808993022	0.01
1655808993024	0.01	0.01
1655808993026	0.005
1655808993028	0	0.01	0.019
1655808993030	0
1655808993032	0.005	0.01
1655808993034	0.005
1655808993036	0.005	0.005
1655808993038	0.01
1655808993040	0.01	0.005
1655808993042	0.01
1655808993044	0.01	0.01	0.018
1655808993046	0.005
1655808993048	0	0.01
1655808993050	0
1655808993052	0.005	0.01
1655808993054	0.005
1655808993056	0.005	0.005
1655808993058	0.01
1655808993060	0.01	0.005	0.017
1655808993062	0.01
1655808993064	0.005	0.01
1655808993066	0.005
1655808993068	0	0.01
1655808993070	0
1655808993072	0.005	0.005
1655808993074	0.005
1655808993076	0.01	0	0.017
1655808993078	0.01
1655808993080	0.01	0.005
1655808993082	0.01
1655808993084	0.01	0.01
1655808993086	0.005
1655808993088	0	0.01
1655808993090	0
1655808993092	0	0.005	0.017
1655808993094	0.005
1655808993096	0.005	0
1655808993098	0.01
1655808993100	0.01	0.005
1655808993102	0.01
1655808993104	0.01	0.01
1655808993106	0.005
1655808993108	0.005	0.01	0.018
1655808993110	0.005
1655808993112	0.005	0.01
1655808993114	0.005
1655808993116	0.01	0
1655808993118	0.01
1655808993120	0.01	0.005
1655808993122	0.01
1655808993124	0.01	0.01	0.019
1655808993126	0.01
1655808993128	0.005	0.01
1655808993130	0.005
1655808993132	0.005	0.01
1655808993134	0.005
1655808993136	0.005	0.005
1655808993138	0.01
1655808993140	0.01	0.005	0.02
1655808993142	0.01
1655808993144	0.01	0.01
1655808993146	0.005
1655808993148	0.005	0.01
1655808993150	0.005
1655808993152	0.005	0.01
1655808993154	0.005
1655808993156	0.01	0.005	0.021
1655808993158	0.01
1655808993160	0.01	0.005
1655808993162	0.01
1655808993164	0.005	0.01
1655808993166	0.005
1655808993168	0	0.01
1655808993170	0
1655808993172	0	0.01	0.022
1655808993174	0.005
1655808993176	0.005	0.005
1655808993178	0.01
1655808993180	0.01	0.005
1655808993182	0.01
1655808993184	0.005	0.01
1655808993186	0.005
1655808993188	0	0.01	0.022
1655808993190	0
1655808993192	0	0.01
1655808993194	0.005
1655808993196	0.01	0.005
1655808993198	0.01
1655808993200	0.015	0.005
1655808993202	0.01
1655808993204	0.01	0.01	0.022
1655808993206	0.005
1655808993208	0	0.015
1655808993210	0
1655808993212	0	0.01
1655808993214	0.005
1655808993216	0.01	0.005
1655808993218	0.01
1655808993220	0.01	0.005	0.022
1655808993222	0.01
1655808993224	0.01	0.01
1655808993226	0.005
1655808993228	0.005	0.01
1655808993230	0.005
1655808993232	0.005	0.01
1655808993234	0.005
1655808993236	0.005	0.005	0.021
1655808993238	0.01
1655808993240	0.01	0.005
1655808993242	0.01
1655808993244	0.01	0.01
1655808993246	0.005
1655808993248	0.005	0.01
1655808993250	0
1655808993252	0.005	0.005	0.02
1655808993254	0.005
1655808993256	0.01	0.005
1655808993258	0.01
1655808993260	0.01	0.005
1655808993262	0.01
1655808993264	0.01	0.01
1655808993266	0.005
1655808993268	0.005	0.01	0.019
1655808993270	0.005
1655808993272	0.005	0.01
1655808993274	0.005
1655808993276	0.005	0.005
1655808993278	0.01
1655808993280	0.01	0.005
1655808993282	0.01
1655808993284	0.01	0.01	0.018
1655808993286	0.005
1655808993288	0.005	0.01
1655808993290	0.005
1655808993292	0.005	0.01
1655808993294	0.005
1655808993296	0.01	0.005
1655808993298	0.01
1655808993300	0.015	0.005	0.018
1655808993302	0.015
1655808993304	0.01	0.01
1655808993306	0.005
1655808993308	0	0.01
1655808993310	0
1655808993312	0.005	0.01
1655808993314	0.005
1655808993316	0.01	0.005	0.018
1655808993318	0.01
1655808993320	0.015	0.005
1655808993322	0.01
1655808993324	0.01	0.01
1655808993326	0.005
1655808993328	0.005	0.01
1655808993330	0.005
1655808993332	0.005	0.01	0.018
1655808993334	0.005
1655808993336	0.01	0.005
1655808993338	0.01
1655808993340	0.01	0.005
1655808993342	0.01
1655808993344	0.005	0.01
1655808993346	0.005
1655808993348	0.005	0.01	0.018
1655808993350	0.005
1655808993352	0.005	0.01
1655808993354	0.005
1655808993356	0.01	0.005
1655808993358	0.01
1655808993360	0.015	0.005
1655808993362	0.01
1655808993364	0.01	0.01	0.018
1655808993366	0.005
1655808993368	0.005	0.01
1655808993370	0.005
1655808993372	0.005	0.005
1655808993374	0.005
1655808993376	0.01	0
1655808993378	0.01
1655808993380	0.01	0.005	0.018
1655808993382	0.01
1655808993384	0.01	0.01
1655808993386	0.01
1655808993388	0.005	0.01
1655808993390	0.005
1655808993392	0.005	0.01
1655808993394	0.005
1655808993396	0.01	0.005	0.018
1655808993398	0.01
1655808993400	0.015	0.005
1655808993402	0.01
1655808993404	0.01	0.01
1655808993406	0.005
1655808993408	0.005	0.01
1655808993410	0.005
1655808993412	0.005	0.01	0.018
1655808993414	0.005
1655808993416	0.005	0.005
1655808993418	0.01
1655808993420	0.01	0
1655808993422	0.01
1655808993424	0.01	0.005
1655808993426	0.01
1655808993428	0.005	0.01	0.018
1655808993430	0.005
1655808993432	0.005	0.01
1655808993434	0.005
1655808993436	0.01	0.005
1655808993438	0.01
1655808993440	0.01	0.005
1655808993442	0.01
1655808993444	0.01	0.01	0.018
1655808993446	0.005
1655808993448	0.005	0.01
1655808993450	0
1655808993452	0	0.01
1655808993454	0.005
1655808993456	0.005	0.005
1655808993458	0.01
1655808993460	0.01	0.005	0.018
1655808993462	0.01
1655808993464	0.005	0.01
1655808993466	0.005
1655808993468	0	0.01
1655808993470	0
1655808993472	0.005	0.01
1655808993474	0.005
1655808993476	0.005	0	0.018
1655808993478	0.01
1655808993480	0.01	0.005
1655808993482	0.01
1655808993484	0.01	0.01
1655808993486	0.005
1655808993488	0.005	0.01
1655808993490	0.005
1655808993492	0.005	0.01	0.018
1655808993494	0.005
1655808993496	0.005	0.005
1655808993498	0.01
1655808993500	0.01	0.005
1655808993502	0.01
1655808993504	0.01	0.01
1655808993506	0.01
1655808993508	0.005	0.01	0.019
1655808993510	0
1655808993512	0	0.01
1655808993514	0
1655808993516	0.005	0.005
1655808993518	0.005
1655808993520	0.01	0.005
1655808993522	0.01
1655808993524	0.01	0.01	0.019
1655808993526	0.005
1655808993528	0.005	0.01
1655808993530	0
1655808993532	0.005	0.01
1655808993534	0.005
1655808993536	0.005	0.005
1655808993538	0.01
1655808993540	0.01	0.005	0.02
1655808993542	0.01
1655808993544	0.01	0.01
1655808993546	0.01
1655808993548	0.005	0.015
1655808993550	0
1655808993552	0	0.01
1655808993554	0.005
1655808993556	0.005	0.005	0.02
1655808993558	0.01
1655808993560	0.01	0.005
1655808993562	0.01
1655808993564	0.01	0.01
1655808993566	0.005
1655808993568	0	0.01
1655808993570	0
1655808993572	0	0.01	0.02
1655808993574	0.005
1655808993576	0.005	0.005
1655808993578	0.01
1655808993580	0.01	0.005
1655808993582	0.01
1655808993584	0.01	0.01
1655808993586	0.005
1655808993588	0.005	0.015	0.02
1655808993590	0
1655808993592	0.005	0.01
1655808993594	0.005
1655808993596	0.01	0.005
1655808993598	0.01
1655808993600	0.01	0.01
1655808993602	0.01
1655808993604	0.01	0.015	0.02
1655808993606	0.005
1655808993608	0.005	0.015
1655808993610	0.005
1655808993612	0.005	0.01
1655808993614	0.005
1655808993616	0.01	0.005
1655808993618	0.01
1655808993620	0.01	0.005	0.02
1655808993622	0.01
1655808993624	0.01	0.01
1655808993626	0.005
1655808993628	0.005	0.01
1655808993630	0.005
1655808993632	0.005	0.01
1655808993634	0.005
1655808993636	0.01	0.005	0.02
1655808993638	0.01
1655808993640	0.015	0.005
1655808993642	0.015
1655808993644	0.01	0.01
1655808993646	0.01
1655808993648	0.005	0.01
1655808993650	0.005
1655808993652	0.005	0.01	0.02
1655808993654	0.005
1655808993656	0.005	0.005
1655808993658	0.01
1655808993660	0.01	0.005
1655808993662	0.01
1655808993664	0.01	0.01
1655808993666	0.005
1655808993668	0.005	0.01	0.02
1655808993670	0
1655808993672	0.005	0.01
1655808993674	0.005
1655808993676	0.005	0
1655808993678	0.01
1655808993680	0.015	0.005
1655808993682	0.015
1655808993684	0.01	0.01	0.02
1655808993686	0.005
1655808993688	0.005	0.015
1655808993690	0.005
1655808993692	0.005	0.01
1655808993694	0.01
1655808993696	0.01	0.005
1655808993698	0.015
1655808993700	0.015	0.005	0.018
1655808993702	0.015
1655808993704	0.01	0.01
1655808993706	0.01
1655808993708	0.005	0.01
1655808993710	0.005
1655808993712	0.005	0.01
1655808993714	0.005
1655808993716	0.01	0.005	0.017
1655808993718	0.01
1655808993720	0.01	0.005
1655808993722	0.01
1655808993724	0.01	0.01
1655808993726	0.005
1655808993728	0.005	0.01
1655808993730	0.005
1655808993732	0.005	0.01	0.017
1655808993734	0.005
1655808993736	0.005	0.005
1655808993738	0.01
1655808993740	0.01	0.005
1655808993742	0.01
1655808993744	0.01	0.005
1655808993746	0.005
1655808993748	0.005	0.01	0.018
1655808993750	0
1655808993752	0.005	0.005
1655808993754	0.005
1655808993756	0.01	0.005
1655808993758	0.01
1655808993760	0.01	0.005
1655808993762	0.01
1655808993764	0.01	0.01	0.019
1655808993766	0.005
1655808993768	0	0.01
1655808993770	0
1655808993772	0	0.01
1655808993774	0.005
1655808993776	0.005	0.005
1655808993778	0.01
1655808993780	0.015	0.005	0.02
1655808993782	0.015
1655808993784	0.01	0.01
1655808993786	0.005
1655808993788	0	0.01
1655808993790	0
1655808993792	0	0.01
1655808993794	0.005
1655808993796	0.005	0.005	0.021
1655808993798	0.01
1655808993800	0.01	0.005
1655808993802	0.01
1655808993804	0.01	0.01
1655808993806	0.005
1655808993808	0	0.015
1655808993810	0
1655808993812	0.005	0.01	0.021
1655808993814	0.005
1655808993816	0.005	0
1655808993818	0.01
1655808993820	0.01	0.005
1655808993822	0.01
1655808993824	0.01	0.01
1655808993826	0.005
1655808993828	0.005	0.015	0.021
1655808993830	0.005
1655808993832	0	0.015
1655808993834	0.005
1655808993836	0.005	0.005
1655808993838	0.005
1655808993840	0.01	0.005
1655808993842	0.01
1655808993844	0.005	0.01	0.021
1655808993846	0.005
1655808993848	0.005	0.01
1655808993850	0.005
1655808993852	0.005	0.01
1655808993854	0.005
1655808993856	0.01	0.005
1655808993858	0.01
1655808993860	0.01	0.005	0.021
1655808993862	0.015
1655808993864	0.01	0.01
1655808993866	0.01
1655808993868	0.005	0.01
1655808993870	0.005
1655808993872	0.005	0.01
1655808993874	0.005
1655808993876	0.005	0.005	0.021
1655808993878	0.01
1655808993880	0.015	0.005
1655808993882	0.01
1655808993884	0.01	0.01
1655808993886	0.005
1655808993888	0.005	0.01
1655808993890	0.005
1655808993892	0.005	0.01	0.021
1655808993894	0.005
1655808993896	0.01	0.005
1655808993898	0.01
1655808993900	0.015	0.005
1655808993902	0.015
1655808993904	0.01	0.01
1655808993906	0.005
1655808993908	0	0.01	0.021
1655808993910	0
1655808993912	0	0.01
1655808993914	0.005
1655808993916	0.01	0.005
1655808993918	0.01
1655808993920	0.015	0.005
1655808993922	0.015
1655808993924	0.015	0.01	0.02
1655808993926	0.01
1655808993928	0.005	0.01
1655808993930	0.005
1655808993932	0.005	0.01
1655808993934	0.005
1655808993936	0.005	0.005
1655808993938	0.01
1655808993940	0.01	0.005	0.019
1655808993942	0.01
1655808993944	0.01	0.01
1655808993946	0.01
1655808993948	0.005	0.015
1655808993950	0
1655808993952	0	0.015
1655808993954	0.005
1655808993956	0.005	0.005	0.02
1655808993958	0.01
1655808993960	0.01	0.005
1655808993962	0.01
1655808993964	0.01	0.01
1655808993966	0.01
1655808993968	0.005	0.01
1655808993970	0.005
1655808993972	0.005	0.01	0.021
1655808993974	0.005
1655808993976	0.005	0.005
1655808993978	0.01
1655808993980	0.01	0.005
1655808993982	0.01
1655808993984	0.01	0.01
1655808993986	0.005
1655808993988	0.005	0.015	0.021
1655808993990	0.005
1655808993992	0.005	0.01
1655808993994	0.005
1655808993996	0.005	0.005
1655808993998	0.01
1655808994000	0.01	0
1655808994002	0.01
1655808994004	0.01	0.01	0.021
1655808994006	0.005
1655808994008	0.005	0.015
1655808994010	0.005
1655808994012	0.005	0.015
1655808994014	0.005
1655808994016	0.005	0.01
1655808994018	0.01
1655808994020	0.01	0.005	0.021
1655808994022	0.01
1655808994024	0.01	0.01
1655808994026	0.01
1655808994028	0.005	0.01
1655808994030	0.005
1655808994032	0.005	0.01
1655808994034	0.005
1655808994036	0.01	0.005	0.021
1655808994038	0.01
1655808994040	0.015	0.005
1655808994042	0.015
1655808994044	0.015	0.01
1655808994046	0.01
1655808994048	0.005	0.01
1655808994050	0.005
1655808994052	0.005	0.01	0.021
1655808994054	0.005
1655808994056	0.005	0.005
1655808994058	0.01
1655808994060	0.01	0.005
1655808994062	0.015
1655808994064	0.01	0.01
1655808994066	0.01
1655808994068	0.005	0.01	0.021
1655808994070	0.005
1655808994072	0.005	0.01
1655808994074	0.005
1655808994076	0.01	0.005
1655808994078	0.01
1655808994080	0.015	0.005
1655808994082	0.015
1655808994084	0.01	0.01	0.021
1655808994086	0.005
1655808994088	0.005	0.01
1655808994090	0
1655808994092	0	0.01
1655808994094	0
1655808994096	0.005	0.005
1655808994098	0.01
1655808994100	0.01	0.005	0.02
1655808994102	0.015
1655808994104	0.015	0.01
1655808994106	0.01
1655808994108	0.005	0.01
1655808994110	0.005
1655808994112	0.005	0.01
1655808994114	0.005
1655808994116	0.01	0.005	0.019
1655808994118	0.01
1655808994120	0.015	0.005
1655808994122	0.01
1655808994124	0.01	0.01
1655808994126	0.005
1655808994128	0.005	0.015
1655808994130	0
1655808994132	0	0.01	0.018
1655808994134	0.005
1655808994136	0.01	0.005
1655808994138	0.01
1655808994140	0.01	0.005
1655808994142	0.01
1655808994144	0.01	0.01
1655808994146	0.01
1655808994148	0.005	0.01	0.017
1655808994150	0.005
1655808994152	0.005	0.01
1655808994154	0.005
1655808994156	0.005	0.005
1655808994158	0.01
1655808994160	0.01	0.005
1655808994162	0.01
1655808994164	0.01	0.01	0.017
1655808994166	0.01
1655808994168	0.005	0.015
1655808994170	0.005
1655808994172	0.005	0.015
1655808994174	0.005
1655808994176	0.005	0.005
1655808994178	0.01
1655808994180	0.01	0.005	0.017
1655808994182	0.01
1655808994184	0.01	0.01
1655808994186	0.005
1655808994188	0.005	0.015
1655808994190	0.005
1655808994193	0.005	0.01
1655808994195	0.005
1655808994197	0.01	0.005	0.017
1655808994199	0.01
1655808994201	0.01	0.005
1655808994203	0.015
1655808994205	0.01	0.01
1655808994207	0.01
1655808994209	0.005	0.01
1655808994211	0.005
1655808994213	0.005	0.01	0.017
1655808994215	0.005
1655808994217	0.01	0.005
1655808994219	0.01
1655808994221	0.015	0.005
1655808994223	0.015
1655808994225	0.01	0.01
1655808994227	0.005
1655808994229	0.005	0.01	0.017
1655808994231	0.005
1655808994233	0.005	0.01
1655808994235	0.005
1655808994237	0.005	0.005
1655808994239	0.01
1655808994241	0.01	0.005
1655808994243	0.01
1655808994245	0.01	0.01	0.017
1655808994247	0.01
1655808994249	0.005	0.015
1655808994251	0.005
1655808994253	0.005	0.015
1655808994255	0.005
1655808994257	0.01	0.005
1655808994259	0.01
1655808994261	0.015	0.005	0.017
1655808994263	0.015
1655808994265	0.015	0.01
1655808994267	0.01
1655808994269	0.005	0.015
1655808994271	0
1655808994273	0	0.015
1655808994275	0.005
1655808994277	0.01	0.01	0.017
1655808994279	0.01
1655808994281	0.015	0.01
1655808994283	0.015
1655808994285	0.01	0.01
1655808994287	0.01
1655808994289	0.005	0.01
1655808994291	0.005
1655808994293	0.005	0.01	0.017
1655808994295	0.005
1655808994297	0.01	0.005
1655808994299	0.01
1655808994301	0.01	0.005
1655808994303	0.015
1655808994305	0.01	0.01
1655808994307	0.01
1655808994309	0.005	0.01	0.017
1655808994311	0.005
1655808994313	0.005	0.01
1655808994315	0.005
1655808994317	0.01	0.005
1655808994319	0.01
1655808994321	0.01	0.005
1655808994323	0.015
1655808994325	0.01	0.01	0.017
1655808994327	0.01
1655808994329	0.005	0.015
1655808994331	0.005
1655808994333	0.005	0.015
1655808994335	0.005
1655808994337	0.01	0.01
1655808994339	0.01
1655808994341	0.015	0.005	0.018
1655808994343	0.015
1655808994345	0.015	0.01
1655808994347	0.01
1655808994349	0.005	0.015
1655808994351	0.005
1655808994353	0.005	0.015
1655808994355	0.005
1655808994357	0.005	0.01	0.017
1655808994359	0.01
1655808994361	0.01	0.005
1655808994363	0.015
1655808994365	0.015	0.005
1655808994367	0.01
1655808994369	0.01	0.01
1655808994371	0.005
1655808994373	0.005	0.01	0.016
1655808994375	0.01
1655808994377	0.01	0.005
1655808994379	0.01
1655808994381	0.01	0.005
1655808994383	0.01
1655808994385	0.01	0.01
1655808994387	0.005
1655808994389	0.005	0.015	0.015
1655808994391	0.005
1655808994393	0.005	0.015
1655808994395	0.005
1655808994397	0.01	0.01
1655808994399	0.01
1655808994401	0.01	0.005
1655808994403	0.01
1655808994405	0.01	0.01	0.015
1655808994407	0.01
1655808994409	0.005	0.01
1655808994411	0.005
1655808994413	0.005	0.01
1655808994415	0.005
1655808994417	0.005	0.005
1655808994419	0.01
1655808994421	0.01	0.005	0.015
1655808994423	0.015
1655808994425	0.015	0.01
1655808994427	0.015
1655808994429	0.01	0.015
1655808994431	0.01
1655808994433	0.005	0.015
1655808994435	0.005
1655808994437	0.01	0.005	0.015
1655808994439	0.01
1655808994441	0.015	0.005
1655808994443	0.015
1655808994445	0.015	0.01
1655808994447	0.01
1655808994449	0.005	0.01
1655808994451	0.005
1655808994453	0.005	0.01	0.015
1655808994455	0.005
1655808994457	0.005	0.005
1655808994459	0.005
1655808994461	0.01	0.005
1655808994463	0.01
1655808994465	0.01	0.01
1655808994467	0.01
1655808994469	0.005	0.01	0.015
1655808994471	0.005
1655808994473	0.005	0.01
1655808994475	0.005
1655808994477	0.005	0.005
1655808994479	0.01
1655808994481	0.01	0.005
1655808994483	0.015
1655808994485	0.015	0.01	0.015
1655808994487	0.01
1655808994489	0.01	0.01
1655808994491	0.005
1655808994493	0.005	0.01
1655808994495	0.005
1655808994497	0.005	0.005
1655808994499	0.01
1655808994501	0.01	0.005	0.015
1655808994503	0.01
1655808994505	0.01	0.01
1655808994507	0.005
1655808994509	0.005	0.01
1655808994511	0.005
1655808994513	0.005	0.01
1655808994515	0.005
1655808994517	0.01	0.005	0.015
1655808994519	0.01
1655808994521	0.015	0.005
1655808994523	0.015
1655808994525	0.015	0.01
1655808994527	0.01
1655808994529	0.005	0.015
1655808994531	0.005
1655808994533	0.005	0.01	0.016
1655808994535	0.005
1655808994537	0.005	0.005
1655808994539	0.01
1655808994541	0.01	0.005
1655808994543	0.015
1655808994545	0.01	0.005
1655808994547	0.01
1655808994549	0.005	0.01	0.016
1655808994551	0.005
1655808994553	0.005	0.01
1655808994555	0.005
1655808994557	0.01	0.005
1655808994559	0.01
1655808994561	0.01	0.005
1655808994563	0.01
1655808994565	0.01	0.01	0.017
1655808994567	0.005
1655808994569	0.005	0.01
1655808994571	0.005
1655808994573	0.005	0.01
1655808994575	0.005
1655808994577	0.005	0.005
1655808994579	0.01
1655808994581	0.01	0.005	0.017
1655808994583	0.01
1655808994585	0.01	0.005
1655808994587	0.01
1655808994589	0.005	0.01
1655808994591	0.005
1655808994593	0.005	0.01
1655808994595	0.005
1655808994597	0.005	0.005	0.017
1655808994599	0.01
1655808994601	0.01	0.005
1655808994603	0.015
1655808994605	0.01	0.01
1655808994607	0.01
1655808994609	0.005	0.015
1655808994611	0.005
1655808994613	0.005	0.015	0.017
1655808994615	0.005
1655808994617	0.01	0.01
1655808994619	0.01
1655808994621	0.015	0.005
1655808994623	0.015
1655808994625	0.01	0.01
1655808994627	0.01
1655808994629	0.005	0.01	0.018
1655808994631	0.005
1655808994633	0.005	0.01
1655808994635	0.005
1655808994637	0.005	0.005
1655808994639	0.005
1655808994641	0.01	0.005
1655808994643	0.01
1655808994645	0.01	0.01	0.017
1655808994647	0.005
1655808994649	0.005	0.01
1655808994651	0.005
1655808994653	0.005	0.01
1655808994655	0.005
1655808994657	0.01	0.005
1655808994659	0.01
1655808994661	0.01	0.005	0.016
1655808994663	0.015
1655808994665	0.01	0.01
1655808994667	0.01
1655808994669	0.005	0.01
1655808994671	0.005
1655808994673	0.005	0.01
1655808994675	0.005
1655808994677	0.005	0.005	0.015
1655808994679	0.005
1655808994681	0.01	0.005
1655808994683	0.01
1655808994685	0.01	0.01
1655808994687	0.01
1655808994689	0.005	0.015
1655808994691	0.005
1655808994693	0.005	0.015	0.015
1655808994695	0.005
1655808994697	0.01	0.005
1655808994699	0.01
1655808994701	0.015	0.005
1655808994703	0.015
1655808994705	0.015	0.01
1655808994707	0.01
1655808994709	0.01	0.01	0.015
1655808994711	0.005
1655808994713	0.005	0.01
1655808994715	0.005
1655808994717	0.005	0.005
1655808994719	0.01
1655808994721	0.01	0.005
1655808994723	0.01
1655808994725	0.01	0.01	0.015
1655808994727	0.01
1655808994729	0.005	0.01
1655808994731	0.005
1655808994733	0.005	0.01
1655808994735	0.005
1655808994737	0.005	0.005
1655808994739	0.01
1655808994741	0.01	0.005	0.014
1655808994743	0.01
1655808994745	0.01	0.01
1655808994747	0.01
1655808994749	0.005	0.01
1655808994751	0.005
1655808994753	0.005	0.01
1655808994755	0.005
1655808994757	0.005	0.01	0.012
1655808994759	0.01
1655808994761	0.01	0.005
1655808994763	0.01
1655808994765	0.01	0.005
1655808994767	0.01
1655808994769	0.005	0.01
1655808994771	0.005
1655808994773	0.005	0.01	0.011
1655808994775	0.005
1655808994777	0.005	0.005
1655808994779	0.01
1655808994781	0.015	0.005
1655808994783	0.015
1655808994785	0.015	0.01
1655808994787	0.01
1655808994789	0.005	0.01	0.011
1655808994791	0
1655808994793	0	0.01
1655808994795	0.005
1655808994797	0.005	0.005
1655808994799	0.01
1655808994801	0.01	0.005
1655808994803	0.01
1655808994805	0.01	0.01	0.012
1655808994807	0.01
1655808994809	0.005	0.015
1655808994811	0.005
1655808994813	0.005	0.015
1655808994815	0.005
1655808994817	0.005	0.01
1655808994819	0.01
1655808994821	0.01	0.005	0.014
1655808994823	0.01
1655808994825	0.01	0.01
1655808994827	0.01
1655808994829	0.005	0.015
1655808994831	0.005
1655808994833	0.005	0.015
1655808994835	0.005
1655808994837	0.01	0.01	0.015
1655808994839	0.01
1655808994841	0.01	0.005
1655808994843	0.01
1655808994845	0.01	0.005
1655808994847	0.01
1655808994849	0.01	0.01
1655808994851	0.005
1655808994853	0.005	0.01	0.016
1655808994855	0.005
1655808994857	0.005	0.005
1655808994859	0.005
1655808994861	0.01	0.005
1655808994863	0.01
1655808994865	0.01	0.01
1655808994867	0.01
1655808994869	0.005	0.01	0.017
1655808994871	0.005
1655808994873	0.005	0.01
1655808994875	0.005
1655808994877	0.01	0.005
1655808994879	0.01
1655808994881	0.01	0.005
1655808994883	0.01
1655808994885	0.01	0.01	0.018
1655808994887	0.01
1655808994889	0.005	0.015
1655808994891	0.005
1655808994893	0.005	0.015
1655808994895	0.005
1655808994897	0.005	0.01
1655808994899	0.01
1655808994901	0.01	0.005	0.019
1655808994903	0.015
1655808994905	0.015	0.01
1655808994907	0.01
1655808994909	0.01	0.01
1655808994911	0.005
1655808994913	0.005	0.01
1655808994915	0.005
1655808994917	0.01	0.005	0.02
1655808994919	0.01
1655808994921	0.01	0.005
1655808994923	0.015
1655808994925	0.015	0.01
1655808994927	0.015
1655808994929	0.01	0.01
1655808994931	0.005
1655808994933	0.005	0.01	0.02
1655808994935	0.005
1655808994937	0.005	0.005
1655808994939	0.005
1655808994941	0.01	0.005
1655808994943	0.01
1655808994945	0.01	0.01
1655808994947	0.01
1655808994949	0.005	0.015	0.02
1655808994951	0.005
1655808994953	0.005	0.015
1655808994955	0.005
1655808994957	0.005	0.005
1655808994959	0.01
1655808994961	0.01	0
1655808994963	0.01
1655808994965	0.01	0.005	0.02
1655808994967	0.01
1655808994969	0.005	0.01
1655808994971	0.005
1655808994973	0.005	0.01
1655808994975	0.005
1655808994977	0.01	0.005
1655808994979	0.01
1655808994981	0.01	0.005	0.018
1655808994983	0.015
1655808994985	0.015	0.005
1655808994987	0.01
1655808994989	0.01	0.01
1655808994991	0.005
1655808994993	0.005	0.01
1655808994995	0.005
1655808994997	0.01	0.005	0.017
1655808994999	0.01
1655808995001	0.01	0.005
1655808995003	0.01
1655808995005	0.01	0.01
1655808995007	0.01
1655808995009	0.005	0.01
1655808995011	0.005
1655808995013	0.005	0.01	0.017
1655808995015	0.005
1655808995017	0.005	0.005
1655808995019	0.01
1655808995021	0.01	0.005
1655808995023	0.01
1655808995025	0.01	0.01
1655808995027	0.01
1655808995029	0.005	0.015	0.017
1655808995031	0.005
1655808995033	0.005	0.015
1655808995035	0.005
1655808995037	0.01	0.005
1655808995039	0.01
1655808995041	0.01	0.005
1655808995043	0.015
1655808995045	0.015	0.01	0.017
1655808995047	0.01
1655808995049	0.005	0.01
1655808995051	0
1655808995053	0	0.01
1655808995055	0
1655808995057	0.005	0.005
1655808995059	0.005
1655808995061	0.01	0.005	0.017
1655808995063	0.01
1655808995065	0.01	0.01
1655808995067	0.01
1655808995069	0.005	0.01
1655808995071	0.005
1655808995073	0.005	0.01
1655808995075	0.005
1655808995077	0.005	0.005	0.017
1655808995079	0.005
1655808995081	0.005	0
1655808995083	0.01
1655808995085	0.01	0.005
1655808995087	0.01
1655808995089	0.005	0.01
1655808995091	0.005
1655808995093	0.005	0.01	0.017
1655808995095	0.005
1655808995097	0.005	0.01
1655808995099	0.01
1655808995101	0.01	0.005
1655808995103	0.01
1655808995105	0.01	0.01
1655808995107	0.01
1655808995109	0.005	0.015	0.017
1655808995111	0.005
1655808995113	0.005	0.015
1655808995115	0.005
1655808995117	0.01	0.005
1655808995119	0.01
1655808995121	0.01	0.005
1655808995123	0.015
1655808995125	0.015	0.01	0.018
1655808995127	0.01
1655808995129	0.005	0.015
1655808995131	0.005
1655808995133	0.005	0.015
1655808995135	0.005
1655808995137	0.005	0.01
1655808995139	0.01
1655808995141	0.01	0.005	0.018
1655808995143	0.015
1655808995145	0.01	0.01
1655808995147	0.01
1655808995149	0.005	0.015
1655808995151	0
1655808995153	0	0.015
1655808995155	0.005
1655808995157	0.005	0.005	0.018
1655808995159	0.01
1655808995161	0.01	0.005
1655808995163	0.01
1655808995165	0.01	0.01
1655808995167	0.005
1655808995169	0.005	0.015
1655808995171	0
1655808995173	0	0.015	0.019
1655808995175	0
1655808995177	0.005	0.01
1655808995179	0.005
1655808995181	0.01	0.005
1655808995183	0.01
1655808995185	0.01	0.01
1655808995187	0.01
1655808995189	0.01	0.015	0.019
1655808995191	0.005
1655808995193	0.005	0.015
1655808995195	0.005
1655808995197	0.005	0.01
1655808995199	0.01
1655808995201	0.01	0.005
1655808995203	0.015
1655808995205	0.015	0.005	0.018
1655808995207	0.01
1655808995209	0.005	0.01
1655808995211	0.005
1655808995213	0	0.01
1655808995215	0.005
1655808995217	0.005	0.005
1655808995219	0.01
1655808995221	0.01	0.005	0.017
1655808995223	0.015
1655808995225	0.015	0.01
1655808995227	0.01
1655808995229	0.005	0.015
1655808995231	0.005
1655808995233	0.005	0.01
1655808995235	0.005
1655808995237	0.005	0.005	0.017
1655808995239	0.01
1655808995241	0.01	0.005
1655808995243	0.015
1655808995245	0.015	0.01
1655808995247	0.01
1655808995249	0.005	0.01
1655808995251	0.005
1655808995253	0	0.01	0.017
1655808995255	0.005
1655808995257	0.005	0.005
1655808995259	0.01
1655808995261	0.01	0
1655808995263	0.015
1655808995265	0.015	0.005
1655808995267	0.01
1655808995269	0.005	0.01	0.017
1655808995271	0.005
1655808995273	0.005	0.015
1655808995275	0.005
1655808995277	0.01	0.01
1655808995279	0.01
1655808995281	0.01	0.01
1655808995283	0.015
1655808995285	0.015	0.01	0.017
1655808995287	0.01
1655808995289	0.01	0.015
1655808995291	0.005
1655808995293	0.005	0.015
1655808995295	0.005
1655808995297	0.005	0.01
1655808995299	0.005
1655808995301	0.01	0.005	0.018
1655808995303	0.01
1655808995305	0.01	0.01
1655808995307	0.01
1655808995309	0.005	0.015
1655808995311	0.005
1655808995313	0.005	0.015
1655808995315	0.005
1655808995317	0.01	0.01	0.018
1655808995319	0.01
1655808995321	0.015	0.005
1655808995323	0.015
1655808995325	0.01	0.005
1655808995327	0.01
1655808995329	0.005	0.01
1655808995331	0.005
1655808995333	0.005	0.01	0.018
1655808995335	0.005
1655808995337	0.01	0.005
1655808995339	0.01
1655808995341	0.01	0.005
1655808995343	0.01
1655808995345	0.01	0.005
1655808995347	0.01
1655808995349	0.005	0.01	0.018
1655808995351	0
1655808995353	0	0.015
1655808995355	0
1655808995357	0.005	0.01
1655808995359	0.005
1655808995361	0.01	0.005
1655808995363	0.01
1655808995365	0.015	0.01	0.019
1655808995367	0.015
1655808995369	0.01	0.015
1655808995371	0.01
1655808995373	0.01	0.015
1655808995375	0.01
1655808995377	0.01	0.01
1655808995379	0.01
1655808995381	0.01	0.005	0.019
1655808995383	0.015
1655808995385	0.015	0.01
1655808995387	0.01
1655808995389	0.01	0.015
1655808995391	0.005
1655808995393	0.005	0.015
1655808995395	0.005
1655808995397	0.005	0.01	0.02
1655808995399	0.01
1655808995401	0.01	0.005
1655808995403	0.015
1655808995405	0.015	0.01
1655808995407	0.015
1655808995409	0.01	0.015
1655808995411	0.005
1655808995413	0.005	0.015	0.02
1655808995415	0.005
1655808995417	0.005	0.01
1655808995419	0.005
1655808995421	0.01	0.005
1655808995423	0.01
1655808995425	0.01	0.01
1655808995427	0.01
1655808995429	0.005	0.01	0.02
1655808995431	0
1655808995433	0	0.01
1655808995435	0.005
1655808995437	0.005	0.005
1655808995439	0.005
1655808995441	0.01	0.005
1655808995443	0.01
1655808995445	0.015	0.01	0.02
1655808995447	0.015
1655808995449	0.01	0.01
1655808995451	0.01
1655808995453	0.005	0.01
1655808995455	0.005
1655808995457	0.005	0.01
1655808995459	0.01
1655808995461	0.01	0.005	0.02
1655808995463	0.015
1655808995465	0.015	0.005
1655808995467	0.015
1655808995469	0.01	0.015
1655808995471	0.005
1655808995473	0.005	0.015
1655808995475	0.005
1655808995477	0.005	0.01	0.02
1655808995479	0.01
1655808995481	0.01	0.005
1655808995483	0.015
1655808995485	0.015	0.01
1655808995487	0.01
1655808995489	0.005	0.015
1655808995491	0.005
1655808995493	0.005	0.015	0.02
1655808995495	0.005
1655808995497	0.005	0.005
1655808995499	0.01
1655808995501	0.01	0
1655808995503	0.015
1655808995505	0.015	0.005
1655808995507	0.01
1655808995509	0.01	0.015	0.02
1655808995511	0.005
1655808995513	0.005	0.015
1655808995515	0.005
1655808995517	0.005	0.01
1655808995519	0.01
1655808995521	0.01	0.005
1655808995523	0.01
1655808995525	0.01	0.01	0.018
1655808995527	0.01
1655808995529	0.005	0.015
1655808995531	0.005
1655808995533	0.005	0.015
1655808995535	0.005
1655808995537	0.005	0.01
1655808995539	0.01
1655808995541	0.01	0.005	0.018
1655808995543	0.01
1655808995545	0.01	0.01
1655808995547	0.01
1655808995549	0.01	0.015
1655808995551	0.005
1655808995553	0.005	0.015
1655808995555	0.005
1655808995557	0.005	0.01	0.018
1655808995559	0.005
1655808995561	0.01	0.005
1655808995563	0.015
1655808995565	0.015	0.01
1655808995567	0.01
1655808995569	0.005	0.01
1655808995571	0.005
1655808995573	0.005	0.01	0.017
1655808995575	0.005
1655808995577	0.01	0.005
1655808995579	0.01
1655808995581	0.015	0.005
1655808995583	0.015
1655808995585	0.015	0.005
1655808995587	0.01
1655808995589	0.005	0.015	0.015
1655808995591	0.005
1655808995593	0	0.015
1655808995595	0
1655808995597	0.005	0.01
1655808995599	0.005
1655808995601	0.01	0.005
1655808995603	0.015
1655808995605	0.015	0.01	0.015
1655808995607	0.01
1655808995609	0.01	0.015
1655808995611	0.005
1655808995613	0.005	0.015
1655808995615	0.005
1655808995617	0.005	0.01
1655808995619	0.01
1655808995621	0.01	0.005	0.015
1655808995623	0.015
1655808995625	0.015	0.01
1655808995627	0.015
1655808995629	0.01	0.01
1655808995631	0.005
1655808995633	0.005	0.01
1655808995635	0.005
1655808995637	0.005	0.01	0.015
1655808995639	0.01
1655808995641	0.01	0.005
1655808995643	0.015
1655808995645	0.015	0.01
1655808995647	0.01
1655808995649	0.01	0.01
1655808995651	0.005
1655808995653	0.005	0.01	0.017
1655808995655	0.005
1655808995657	0.005	0.005
1655808995659	0.01
1655808995661	0.01	0.005
1655808995663	0.01
1655808995665	0.01	0.005
1655808995667	0.005
1655808995669	0.005	0.01	0.018
1655808995671	0.005
1655808995673	0	0.01
1655808995675	0.005
1655808995677	0.005	0.01
1655808995679	0.005
1655808995681	0.01	0.005
1655808995683	0.015
1655808995685	0.015	0.01	0.02
1655808995687	0.01
1655808995689	0.005	0.015
1655808995691	0.005
1655808995693	0.005	0.015
1655808995695	0.005
1655808995697	0.005	0.01
1655808995699	0.01
1655808995701	0.01	0.005	0.02
1655808995703	0.015
1655808995705	0.015	0.01
1655808995707	0.01
1655808995709	0.01	0.01
1655808995711	0.005
1655808995713	0.005	0.01
1655808995715	0.005
1655808995717	0.01	0.01	0.02
1655808995719	0.01
1655808995721	0.01	0.005
1655808995723	0.01
1655808995725	0.015	0.005
1655808995727	0.01
1655808995729	0.01	0.01
1655808995731	0.005
1655808995733	0.005	0.01	0.02
1655808995735	0.005
1655808995737	0.005	0.005
1655808995739	0.01
1655808995741	0.01	0
1655808995743	0.015
1655808995745	0.01	0.01
1655808995747	0.01
1655808995749	0.005	0.015	0.02
1655808995751	0.005
1655808995753	0	0.015
1655808995755	0.005
1655808995757	0.005	0.01
1655808995759	0.005
1655808995761	0.01	0.005
1655808995763	0.01
1655808995765	0.01	0.005	0.02
1655808995767	0.01
1655808995769	0.01	0.01
1655808995771	0.005
1655808995773	0.005	0.01
1655808995775	0.005
1655808995777	0.005	0.01
1655808995779	0.01
1655808995781	0.01	0.005	0.02
1655808995783	0.015
1655808995785	0.015	0.005
1655808995787	0.01
1655808995789	0.01	0.01
1655808995791	0.005
1655808995793	0.005	0.01
1655808995795	0.005
1655808995797	0.005	0.005	0.02
1655808995799	0.01
1655808995801	0.01	0
1655808995803	0.01
1655808995805	0.015	0.005
1655808995807	0.01
1655808995809	0.01	0.01
1655808995811	0.005
1655808995813	0.005	0.01	0.021
1655808995815	0.005
1655808995817	0.005	0.01
1655808995819	0.005
1655808995821	0.01	0.005
1655808995823	0.01
1655808995825	0.01	0.01
1655808995827	0.01
1655808995829	0.005	0.015	0.022
1655808995831	0
1655808995833	0	0.015
1655808995835	0
1655808995837	0.005	0.01
1655808995839	0.01
1655808995841	0.01	0.005
1655808995843	0.015
1655808995845	0.015	0.01	0.025
1655808995847	0.015
1655808995849	0.01	0.01
1655808995851	0.005
1655808995853	0.005	0.01
1655808995855	0.005
1655808995857	0.005	0.01
1655808995859	0.005
1655808995861	0.01	0.005	0.026
1655808995863	0.01
1655808995865	0.015	0.005
1655808995867	0.01
1655808995869	0.01	0.015
1655808995871	0.005
1655808995873	0.005	0.015
1655808995875	0.005
1655808995877	0.005	0.01	0.027
1655808995879	0.005
1655808995881	0.01	0.005
1655808995883	0.01
1655808995885	0.01	0.01
1655808995887	0.01
1655808995889	0.005	0.01
1655808995891	0.005
1655808995893	0	0.01	0.027
1655808995895	0
1655808995897	0.005	0.01
1655808995899	0.005
1655808995901	0.01	0.005
1655808995903	0.01
1655808995905	0.01	0.005
1655808995907	0.01
1655808995909	0.01	0.01	0.026
1655808995911	0.005
1655808995913	0.005	0.01
1655808995915	0.005
1655808995917	0.01	0.01
1655808995919	0.01
1655808995921	0.01	0
1655808995923	0.015
1655808995925	0.015	0.005	0.026
1655808995927	0.015
1655808995929	0.01	0.015
1655808995931	0.005
1655808995933	0.005	0.015
1655808995935	0.005
1655808995937	0.005	0.01
1655808995939	0.01
1655808995941	0.01	0.005	0.027
1655808995943	0.01
1655808995945	0.015	0.005
1655808995947	0.01
1655808995949	0.01	0.015
1655808995951	0.005
1655808995953	0.005	0.015
1655808995955	0
1655808995957	0.005	0.01	0.028
1655808995959	0.005
1655808995961	0.01	0
1655808995963	0.015
1655808995965	0.015	0.01
1655808995967	0.01
1655808995969	0.005	0.015
1655808995971	0.005
1655808995973	0	0.015	0.028
1655808995975	0.005
1655808995977	0.005	0.01
1655808995979	0.01
1655808995981	0.01	0.005
1655808995983	0.01
1655808995985	0.01	0.005
1655808995987	0.01
1655808995989	0.01	0.01	0.028
1655808995991	0.005
1655808995993	0	0.01
1655808995995	0
1655808995997	0.005	0.005
1655808995999	0.005
1655808996001	0.01	0.005
[truncated: 40,310 more rows]
[truncated: 1 more columns]
