# Supplementary material for: The PiNe box: Development and validation of an electronic device to time-lock multimodal responses to sensory stimuli in hospitalised infants
Source: PLoS One. 2023 Jul 13;18(7):e0288488. doi: 10.1371/journal.pone.0288488 (PMC10343045; doi:10.1371/journal.pone.0288488)
Supplement: S1 Data — Data files for Study 1, which consisted of 7 recordings where the push button device was manually pressed onto the ECG electrodes to investigate the time difference between the event annotation and recording artefact. Code to analyse this data is provided in S1 Code. (ZIP) [file pone.0288488.s005.zip › pine_test_study1/pine_test_paste_04_waves.csv]

Milliseconds since 01.01.1970	II-II(mV)	Compound ECG-II(mV)	Resp-RESP(Ohm)
1655809222383		0
1655809222387		0
1655809222391		0.005
1655809222395		0.01
1655809222399		0.01
1655809222403		0.005
1655809222407		0.005
1655809222411		0.005
1655809222415		0.01
1655809222419		0.01
1655809222423		0.005
1655809222427		0
1655809222431		0.005
1655809222435		0.01
1655809222439		0.01
1655809222443		0
1655809222447		0
1655809222451		0.005
1655809222455		0.01
1655809222459		0.01
1655809222463		0.005
1655809222467		0
1655809222471		0.01
1655809222475		0.01
1655809222479		0.01
1655809222483		0
1655809222487		0.005
1655809222491		0.01
1655809222495		0.01
1655809222499		0.01
1655809222503		0.005
1655809222507		0
1655809222511		0.005
1655809222515		0.01
1655809222519		0.01
1655809222523		0
1655809222527		0
1655809222531		0.005
1655809222535		0.01
1655809222539		0.01
1655809222543		0.005
1655809222547		0
1655809222551		0.005
1655809222555		0.01
1655809222559		0.01
1655809222563		0.005
1655809222567		0
1655809222571		0.005
1655809222575		0.015
1655809222579		0.015
1655809222583		0.005
1655809222587		0.005
1655809222591		0.01
1655809222595		0.01
1655809222599		0.01
1655809222603		0.005
1655809222607		0
1655809222611		0.005
1655809222615		0.01
1655809222619		0.01
1655809222623		0
1655809222627		0.005
1655809222631		0.01
1655809222635		0.01
1655809222639	0	0.01	0.02
1655809222641	0
1655809222643	0.005	0
1655809222645	0.005
1655809222647	0.01	0
1655809222649	0.01
1655809222651	0.01	0.005
1655809222653	0.01
1655809222655	0.005	0.01	0.02
1655809222657	0.005
1655809222659	0	0.01
1655809222661	0
1655809222663	0.005	0.005
1655809222665	0.005
1655809222667	0.01	0
1655809222669	0.015
1655809222671	0.015	0.01	0.02
1655809222673	0.01
1655809222675	0.005	0.01
1655809222677	0
1655809222679	0	0.01
1655809222681	0.005
1655809222683	0.005	0.005
1655809222685	0.01
1655809222687	0.01	0.005	0.02
1655809222689	0.01
1655809222691	0.01	0.005
1655809222693	0.01
1655809222695	0.005	0.01
1655809222697	0.005
1655809222699	0	0.01
1655809222701	0
1655809222703	0.005	0.005	0.02
1655809222705	0.005
1655809222707	0.01	0
1655809222709	0.01
1655809222711	0.01	0.005
1655809222713	0.005
1655809222715	0	0.01
1655809222717	0
1655809222719	0	0.01	0.02
1655809222721	0.005
1655809222723	0.005	0.005
1655809222725	0.01
1655809222727	0.01	0
1655809222729	0.01
1655809222731	0.01	0.005
1655809222733	0.005
1655809222735	0	0.01	0.02
1655809222737	0
1655809222739	0	0.01
1655809222741	0
1655809222743	0.005	0.005
1655809222745	0.005
1655809222747	0.01	0
1655809222749	0.01
1655809222751	0.01	0.005	0.02
1655809222753	0.005
1655809222755	0.005	0.01
1655809222757	0
1655809222759	0	0.01
1655809222761	0
1655809222763	0.005	0.005
1655809222765	0.01
1655809222767	0.01	0	0.02
1655809222769	0.015
1655809222771	0.01	0.005
1655809222773	0.01
1655809222775	0.005	0.01
1655809222777	0.005
1655809222779	0.005	0.01
1655809222781	0
1655809222783	0.005	0.005	0.02
1655809222785	0.005
1655809222787	0.01	0
1655809222789	0.01
1655809222791	0.01	0.005
1655809222793	0.005
1655809222795	0.005	0.01
1655809222797	0
1655809222799	0	0.01	0.02
1655809222801	0
1655809222803	0.005	0.005
1655809222805	0.005
1655809222807	0.01	0
1655809222809	0.01
1655809222811	0.01	0.005
1655809222813	0.01
1655809222815	0.005	0.01	0.02
1655809222817	0
1655809222819	0	0.01
1655809222821	0
1655809222823	0	0
1655809222825	0.005
1655809222827	0.005	0
1655809222829	0.01
1655809222831	0.01	0.005	0.02
1655809222833	0.005
1655809222835	0.005	0.005
1655809222837	0
1655809222839	0	0.005
1655809222841	0
1655809222843	0.005	0.005
1655809222845	0.005
1655809222847	0.01	0	0.02
1655809222849	0.01
1655809222851	0.01	0.01
1655809222853	0.01
1655809222855	0.005	0.01
1655809222857	0
1655809222859	0	0.01
1655809222861	0
1655809222863	0.005	0.005	0.018
1655809222865	0.005
1655809222867	0.01	0
1655809222869	0.01
1655809222871	0.01	0.005
1655809222873	0.005
1655809222875	0.005	0.01
1655809222877	0
1655809222879	0	0.01	0.018
1655809222881	0
1655809222883	0.005	0.005
1655809222885	0.005
1655809222887	0.005	0.005
1655809222889	0.01
1655809222891	0.01	0.005
1655809222893	0.01
1655809222895	0.005	0.01	0.02
1655809222897	0
1655809222899	0	0.01
1655809222901	0
1655809222903	0.005	0.005
1655809222905	0.005
1655809222907	0.01	0.005
1655809222909	0.01
1655809222911	0.01	0.01	0.021
1655809222913	0.005
1655809222915	0	0.01
1655809222917	0
1655809222919	0	0.01
1655809222921	0
1655809222923	0.005	0.005
1655809222925	0.005
1655809222927	0.005	0	0.021
1655809222929	0.005
1655809222931	0.005	0
1655809222933	0.005
1655809222935	0.005	0.005
1655809222937	0
1655809222939	0	0.005
1655809222941	0
1655809222943	0.005	0	0.021
1655809222945	0.01
1655809222947	0.01	0
1655809222949	0.015
1655809222951	0.01	0.005
1655809222953	0.01
1655809222955	0.005	0.01
1655809222957	0.005
1655809222959	0	0.01	0.021
1655809222961	0
1655809222963	0.005	0.005
1655809222965	0.005
1655809222967	0.01	0
1655809222969	0.01
1655809222971	0.01	0.005
1655809222973	0.005
1655809222975	0.005	0.01	0.021
1655809222977	0.005
1655809222979	0	0.01
1655809222981	0.005
1655809222983	0.005	0.005
1655809222985	0.005
1655809222987	0.005	0
1655809222989	0.01
1655809222991	0.01	0.005	0.02
1655809222993	0.005
1655809222995	0.005	0.01
1655809222997	0
1655809222999	0	0.01
1655809223001	0.005
1655809223003	0.005	0.005
1655809223005	0.01
1655809223007	0.01	0	0.018
1655809223009	0.01
1655809223011	0.01	0.005
1655809223013	0.01
1655809223015	0.005	0.01
1655809223017	0.005
1655809223019	0	0.01
1655809223021	0
1655809223023	0	0.005	0.017
1655809223025	0
1655809223027	0.005	0
1655809223029	0.005
1655809223031	0.005	0.005
1655809223033	0.005
1655809223035	0	0.01
1655809223037	0
1655809223039	0	0.01	0.017
1655809223041	0
1655809223043	0.005	0.005
1655809223045	0.005
1655809223047	0.01	0.005
1655809223049	0.01
1655809223051	0.01	0.01
1655809223053	0.01
1655809223055	0.005	0.01	0.017
1655809223057	0
1655809223059	0	0.01
1655809223061	0
1655809223063	0.005	0.005
1655809223065	0.005
1655809223067	0.01	0
1655809223069	0.01
1655809223071	0.01	0	0.017
1655809223073	0.01
1655809223075	0.005	0.01
1655809223077	0
1655809223079	0	0.01
1655809223081	0
1655809223083	0	0.005
1655809223085	0.005
1655809223087	0.005	0	0.017
1655809223089	0.01
1655809223091	0.01	0.005
1655809223093	0.005
1655809223095	0.005	0.01
1655809223097	0.005
1655809223099	0	0.01
1655809223101	0
1655809223103	0.005	0.005	0.017
1655809223105	0.005
1655809223107	0.005	0
1655809223109	0.01
1655809223111	0.01	0.005
1655809223113	0.01
1655809223115	0.005	0.01
1655809223117	0
1655809223119	0	0.01	0.017
1655809223121	0
1655809223123	0	0.005
1655809223125	0.005
1655809223127	0.005	0
1655809223129	0.01
1655809223131	0.01	0.005
1655809223133	0.01
1655809223135	0.005	0.01	0.017
1655809223137	0.005
1655809223139	0	0.01
1655809223141	0.005
1655809223143	0.005	0.005
1655809223145	0.01
1655809223147	0.01	0
1655809223149	0.015
1655809223151	0.01	0.005	0.015
1655809223153	0.01
1655809223155	0.005	0.01
1655809223157	0
1655809223159	0	0.01
1655809223161	0
1655809223163	0	0.005
1655809223165	0
1655809223167	0.005	0	0.015
1655809223169	0.01
1655809223171	0.01	0.005
1655809223173	0.01
1655809223175	0.005	0.01
1655809223177	0
1655809223179	0	0.01
1655809223181	0
1655809223183	0	0.005	0.017
1655809223185	0.005
1655809223187	0.01	0
1655809223189	0.01
1655809223191	0.01	0.005
1655809223193	0.01
1655809223195	0.005	0.01
1655809223197	0
1655809223199	0	0.01	0.018
1655809223201	0
1655809223203	0	0.005
1655809223205	0.005
1655809223207	0.005	0
1655809223209	0.01
1655809223211	0.01	0.005
1655809223213	0.01
1655809223215	0.005	0.01	0.019
1655809223217	0
1655809223219	0	0.01
1655809223221	0
1655809223223	0	0.005
1655809223225	0.005
1655809223227	0.005	0
1655809223229	0.01
1655809223231	0.01	0.005	0.019
1655809223233	0.005
1655809223235	0.005	0.01
1655809223237	0
1655809223239	0	0.01
1655809223241	0
1655809223243	0.005	0.005
1655809223245	0.005
1655809223247	0.01	0	0.02
1655809223249	0.01
1655809223251	0.01	0.005
1655809223253	0.01
1655809223255	0.005	0.01
1655809223257	0.005
1655809223259	0	0.01
1655809223261	0
1655809223263	0.005	0.005	0.02
1655809223265	0.005
1655809223267	0.01	0
1655809223269	0.01
1655809223271	0.01	0.005
1655809223273	0.01
1655809223275	0.005	0.01
1655809223277	0
1655809223279	0	0.01	0.02
1655809223281	0
1655809223283	0	0.005
1655809223285	0.005
1655809223287	0.005	0
1655809223289	0.01
1655809223291	0.01	0
1655809223293	0.005
1655809223295	0.005	0.005	0.02
1655809223297	0
1655809223299	0	0.01
1655809223301	0
1655809223303	0	0.005
1655809223305	0.005
1655809223307	0.01	0
1655809223309	0.01
1655809223311	0.01	0.005	0.02
1655809223313	0.01
1655809223315	0.005	0.01
1655809223317	0
1655809223320	0	0.01
1655809223322	0
1655809223324	0	0.005
1655809223326	0.005
1655809223328	0.01	0	0.02
1655809223330	0.01
1655809223332	0.01	0.005
1655809223334	0.01
1655809223336	0.005	0.005
1655809223338	0
1655809223340	0	0.005
1655809223342	0
1655809223344	0.005	0.005	0.02
1655809223346	0.005
1655809223348	0.005	0
1655809223350	0.01
1655809223352	0.01	0.005
1655809223354	0.01
1655809223356	0.005	0.01
1655809223358	0
1655809223360	0	0.01	0.02
1655809223362	0
1655809223364	0.005	0.005
1655809223366	0.005
1655809223368	0.01	0
1655809223370	0.01
1655809223372	0.01	0.005
1655809223374	0.01
1655809223376	0.005	0.01	0.02
1655809223378	0
1655809223380	0	0.01
1655809223382	-0.005
1655809223384	0	0.005
1655809223386	0
1655809223388	0.005	0
1655809223390	0.005
1655809223392	0.01	0	0.02
1655809223394	0.01
1655809223396	0.005	0.01
1655809223398	0
1655809223400	0	0.01
1655809223402	0
1655809223404	0	0.005
1655809223406	0.005
1655809223408	0.005	0	0.02
1655809223410	0.01
1655809223412	0.01	0.005
1655809223414	0.01
1655809223416	0.005	0.01
1655809223418	0
1655809223420	0	0.01
1655809223422	0
1655809223424	0	0.005	0.02
1655809223426	0.005
1655809223428	0.005	0
1655809223430	0.005
1655809223432	0.005	0
1655809223434	0.005
1655809223436	0.005	0.005
1655809223438	0
1655809223440	0	0.01	0.02
1655809223442	0
1655809223444	0	0.005
1655809223446	0.005
1655809223448	0.005	0.005
1655809223450	0.01
1655809223452	0.01	0.005
1655809223454	0.01
1655809223456	0.005	0.01	0.02
1655809223458	0
1655809223460	0	0.01
1655809223462	0
1655809223464	0	0.005
1655809223466	0.005
1655809223468	0.005	0
1655809223470	0.01
1655809223472	0.01	0	0.02
1655809223474	0.01
1655809223476	0.005	0.005
1655809223478	0
1655809223480	0	0.005
1655809223482	0
1655809223484	0	0.005
1655809223486	0
1655809223488	0.005	0	0.02
1655809223490	0.01
1655809223492	0.01	0
1655809223494	0.01
1655809223496	0.005	0.005
1655809223498	0
1655809223500	0	0.005
1655809223502	0
1655809223504	0	0.005	0.02
1655809223506	0.005
1655809223508	0.005	0
1655809223510	0.01
1655809223512	0.01	0.005
1655809223514	0.01
1655809223516	0.005	0.01
1655809223518	0
1655809223520	0	0.01	0.02
1655809223522	0
1655809223524	0	0.005
1655809223526	0
1655809223528	0.005	0
1655809223530	0.005
1655809223532	0.01	0.005
1655809223534	0.01
1655809223536	0.005	0.01	0.02
1655809223538	0.005
1655809223540	0	0.01
1655809223542	0
1655809223544	0.005	0.005
1655809223546	0.005
1655809223548	0.01	0.005
1655809223550	0.01
1655809223552	0.01	0.005	0.02
1655809223554	0.01
1655809223556	0.005	0.01
1655809223558	0
1655809223560	0	0.01
1655809223562	0
1655809223564	0	0.005
1655809223566	0
1655809223568	0	0.005	0.018
1655809223570	0.005
1655809223572	0.005	0.005
1655809223574	0.005
1655809223576	0.005	0.01
1655809223578	0
1655809223580	0	0.01
1655809223582	0
1655809223584	0	0.005	0.017
1655809223586	0
1655809223588	0.005	0
1655809223590	0.005
1655809223592	0.005	0.005
1655809223594	0.005
1655809223596	0.005	0.01
1655809223598	0
1655809223600	0	0.01	0.017
1655809223602	0
1655809223604	0	0.005
1655809223606	0.005
1655809223608	0.005	0
1655809223610	0.01
1655809223612	0.01	0.005
1655809223614	0.01
1655809223616	0.005	0.005	0.017
1655809223618	0.005
1655809223620	0	0.005
1655809223622	0
1655809223624	0.005	0.005
1655809223626	0.005
1655809223628	0.005	0.005
1655809223630	0.01
1655809223632	0.01	0.005	0.017
1655809223634	0.005
1655809223636	0.005	0.01
1655809223638	0.005
1655809223640	0.005	0.01
1655809223642	0.005
1655809223644	0.005	0.005
1655809223646	0.005
1655809223648	0.005	0	0.017
1655809223650	0.01
1655809223652	0.01	0.005
1655809223654	0.01
1655809223656	0.005	0.01
1655809223658	0.005
1655809223660	0.005	0.01
1655809223662	0
1655809223664	0.005	0.005	0.017
1655809223666	0.005
1655809223668	0.005	0
1655809223670	0.01
1655809223672	0.01	0.005
1655809223674	0.005
1655809223676	0.005	0.005
1655809223678	0
1655809223680	0	0.01	0.017
1655809223682	0
1655809223684	0.005	0.005
1655809223686	0.005
1655809223688	0.01	0
1655809223690	0.01
1655809223692	0.01	0.005
1655809223694	0.01
1655809223696	0.005	0.01	0.017
1655809223698	0.005
1655809223700	0	0.01
1655809223702	0
1655809223704	0	0.005
1655809223706	0.005
1655809223708	0.005	0
1655809223710	0.005
1655809223712	0.01	0	0.017
1655809223714	0.005
1655809223716	0.005	0.01
1655809223718	0.005
1655809223720	0.005	0.01
1655809223722	0
1655809223724	0.005	0.005
1655809223726	0.005
1655809223728	0.01	0	0.017
1655809223730	0.01
1655809223732	0.015	0.005
1655809223734	0.01
1655809223736	0.005	0.01
1655809223738	0
1655809223740	0	0.01
1655809223742	0
1655809223744	0	0.005	0.017
1655809223746	0.005
1655809223748	0.005	0
1655809223750	0.01
1655809223752	0.01	0.005
1655809223754	0.01
1655809223756	0.005	0.01
1655809223758	0.005
1655809223760	0	0.01	0.017
1655809223762	0
1655809223764	0	0.005
1655809223766	0.005
1655809223768	0.005	0
1655809223770	0.005
1655809223772	0.01	0
1655809223774	0.01
1655809223776	0.005	0.005	0.017
1655809223778	0
1655809223780	0	0.01
1655809223782	0
1655809223784	0	0.005
1655809223786	0.005
1655809223788	0.005	0
1655809223790	0.01
1655809223792	0.01	0.005	0.018
1655809223794	0.01
1655809223796	0.005	0.005
1655809223798	0
1655809223800	0	0.01
1655809223802	0
1655809223804	0	0.005
1655809223806	0
1655809223808	0.005	0	0.018
1655809223810	0.01
1655809223812	0.01	0.005
1655809223814	0.01
1655809223816	0.005	0.01
1655809223818	0.005
1655809223820	0	0.01
1655809223822	0
1655809223824	0.005	0.005	0.018
1655809223826	0.005
1655809223828	0.01	-0.005
1655809223830	0.01
1655809223832	0.01	0
1655809223834	0.005
1655809223836	0.005	0.01
1655809223838	0
1655809223840	0	0.01	0.018
1655809223842	0
1655809223844	0.005	0.005
1655809223846	0.005
1655809223848	0.01	0
1655809223850	0.01
1655809223852	0.01	0.005
1655809223854	0.01
1655809223856	0.005	0.01	0.019
1655809223858	0.005
1655809223860	0	0.01
1655809223862	0
1655809223864	0	0.005
1655809223866	0
1655809223868	0.005	0
1655809223870	0.005
1655809223872	0.01	0.005	0.019
1655809223874	0.01
1655809223876	0.005	0.01
1655809223878	0.005
1655809223880	0	0.01
1655809223882	0
1655809223884	0	0.005
1655809223886	0.005
1655809223888	0.005	0	0.02
1655809223890	0.005
1655809223892	0.01	0.005
1655809223894	0.01
1655809223896	0.005	0.01
1655809223898	0
1655809223900	0	0.01
1655809223902	0
1655809223904	0	0.005	0.02
1655809223906	0.005
1655809223908	0.01	0
1655809223910	0.01
1655809223912	0.01	0
1655809223914	0.01
1655809223916	0.005	0.01
1655809223918	0
1655809223920	-0.005	0.01	0.02
1655809223922	-0.005
1655809223924	-0.005	0.01
1655809223926	0
1655809223928	0.005	0.005
1655809223930	0.01
1655809223932	0.01	0.005
1655809223934	0.01
1655809223936	0.005	0.01	0.02
1655809223938	0
1655809223940	0	0.01
1655809223942	0
1655809223944	0	0.01
1655809223946	0.005
1655809223948	0.005	0.005
1655809223950	0.01
1655809223952	0.01	0.005	0.02
1655809223954	0.01
1655809223956	0.005	0.01
1655809223958	0
1655809223960	0	0.01
1655809223962	0
1655809223964	0	0.005
1655809223966	0.005
1655809223968	0.01	0	0.02
1655809223970	0.01
1655809223972	0.01	0.005
1655809223974	0.01
1655809223976	0.005	0.01
1655809223978	0
1655809223980	0	0.01
1655809223982	0
1655809223984	0.005	0.005	0.02
1655809223986	0.005
1655809223988	0.01	0
1655809223990	0.01
1655809223992	0.015	0.005
1655809223994	0.01
1655809223996	0.005	0.01
1655809223998	0
1655809224000	0	0.01	0.02
1655809224002	0
1655809224004	0	0.01
1655809224006	0
1655809224008	0.005	0
1655809224010	0.01
1655809224012	0.01	0
1655809224014	0.01
1655809224016	0.01	0.01	0.02
1655809224018	0.005
1655809224020	0.005	0.01
1655809224022	0
1655809224024	0	0.01
1655809224026	0.005
1655809224028	0.005	0
1655809224030	0.01
1655809224032	0.01	0.005	0.02
1655809224034	0.01
1655809224036	0.01	0.01
1655809224038	0.005
1655809224040	0	0.01
1655809224042	0
1655809224044	0.005	0.005
1655809224046	0.005
1655809224048	0.005	0	0.02
1655809224050	0.01
1655809224052	0.01	0.005
1655809224054	0.01
1655809224056	0.005	0.005
1655809224058	0.005
1655809224060	0	0.01
1655809224062	0
1655809224064	0	0.005	0.02
1655809224066	0.005
1655809224068	0.005	0
1655809224070	0.01
1655809224072	0.01	0
1655809224074	0.01
1655809224076	0.005	0.005
1655809224078	0
1655809224080	0	0.005	0.02
1655809224082	0
1655809224084	0	0.005
1655809224086	0.005
1655809224088	0.005	0
1655809224090	0.01
1655809224092	0.01	0
1655809224094	0.01
1655809224096	0.01	0.005	0.02
1655809224098	0.005
1655809224100	0	0.005
1655809224102	0
1655809224104	0	0.005
1655809224106	0
1655809224108	0.005	0
1655809224110	0.01
1655809224112	0.01	0.005	0.02
1655809224114	0.01
1655809224116	0.01	0.01
1655809224118	0.005
1655809224120	0	0.01
1655809224122	0
1655809224124	0	0.01
1655809224126	0.005
1655809224128	0.005	0	0.02
1655809224130	0.01
1655809224132	0.01	0.005
1655809224134	0.01
1655809224136	0.005	0.01
1655809224138	0.005
1655809224140	0	0.01
1655809224142	0
1655809224144	0.005	0.01	0.02
1655809224146	0.005
1655809224148	0.005	0
1655809224150	0.005
1655809224152	0.01	0
1655809224154	0.01
1655809224156	0.005	0.005
1655809224158	0.005
1655809224160	0	0.01	0.02
1655809224162	0
1655809224164	0	0.01
1655809224166	0
1655809224168	0	0
1655809224170	0.005
1655809224172	0.005	0
1655809224174	0.005
1655809224176	0.005	0.01	0.02
1655809224178	0
1655809224180	0	0.01
1655809224182	0
1655809224184	0	0.01
1655809224186	0
1655809224188	0.005	0.005
1655809224190	0.005
1655809224192	0.005	0	0.02
1655809224194	0.005
1655809224196	0.005	0.005
1655809224198	0
1655809224200	0	0.01
1655809224202	0
1655809224204	0	0.01
1655809224206	0.005
1655809224208	0.005	0.005	0.02
1655809224210	0.01
1655809224212	0.01	0.005
1655809224214	0.01
1655809224216	0.01	0.01
1655809224218	0.005
1655809224220	0	0.01
1655809224222	0
1655809224224	0	0.01	0.02
1655809224226	0.005
1655809224228	0.005	0
1655809224230	0.01
1655809224232	0.01	0
1655809224234	0.01
1655809224236	0.01	0.005
1655809224238	0.005
1655809224240	0	0.01	0.02
1655809224242	0
1655809224244	0	0.005
1655809224246	0
1655809224248	0.005	0.005
1655809224250	0.005
1655809224252	0.01	0.005
1655809224254	0.01
1655809224256	0.01	0.01	0.02
1655809224258	0.005
1655809224260	0	0.01
1655809224262	0
1655809224264	0	0.01
1655809224266	0
1655809224268	0.005	0
1655809224270	0.01
1655809224272	0.01	0.005	0.02
1655809224274	0.01
1655809224276	0.01	0.01
1655809224278	0.005
1655809224280	0.005	0.01
1655809224282	0
1655809224284	0	0.01
1655809224286	0
1655809224288	0.005	0	0.02
1655809224290	0.005
1655809224292	0.01	0.005
1655809224294	0.01
1655809224296	0.01	0.01
1655809224298	0.005
1655809224300	0.005	0.01
1655809224302	0
1655809224304	0.005	0.005	0.02
1655809224306	0.005
1655809224308	0.01	0
1655809224310	0.01
1655809224312	0.01	0.005
1655809224314	0.01
1655809224316	0.01	0.005
1655809224318	0.005
1655809224320	0	0.005	0.02
1655809224322	0
1655809224324	0	0.005
1655809224326	0
1655809224328	0.005	0
1655809224330	0.005
1655809224332	0.01	0.005
1655809224334	0.01
1655809224336	0.005	0.005	0.02
1655809224338	0.005
1655809224340	0	0.01
1655809224342	0
1655809224344	0.005	0.005
1655809224346	0.005
1655809224348	0.01	0.005
1655809224350	0.01
1655809224352	0.01	0.005	0.02
1655809224354	0.01
1655809224356	0.01	0.01
1655809224358	0.005
1655809224360	0	0.01
1655809224362	0
1655809224364	0	0.005
1655809224366	0.005
1655809224368	0.005	0	0.02
1655809224370	0.01
1655809224372	0.015	0.005
1655809224374	0.01
1655809224376	0.01	0.01
1655809224378	0.005
1655809224380	0	0.01
1655809224382	0
1655809224384	0	0.01	0.02
1655809224386	0.005
1655809224388	0.005	0
1655809224390	0.01
1655809224392	0.01	0
1655809224394	0.01
1655809224396	0.005	0.005
1655809224398	0.005
1655809224400	0	0.01	0.02
1655809224402	0
1655809224404	0	0.01
1655809224406	0.005
1655809224408	0.005	0
1655809224410	0.005
1655809224412	0.01	0
1655809224414	0.005
1655809224416	0.005	0.005	0.02
1655809224418	0
1655809224420	0	0.01
1655809224422	0
1655809224424	0	0.01
1655809224426	0.005
1655809224428	0.005	0.005
1655809224430	0.005
1655809224432	0.01	0.005	0.02
1655809224434	0.01
1655809224436	0.005	0.01
1655809224438	0.005
1655809224440	0.005	0.01
1655809224442	0.005
1655809224444	0.005	0.005
1655809224446	0.005
1655809224448	0.005	0.005	0.02
1655809224450	0.01
1655809224452	0.01	0.005
1655809224454	0.01
1655809224456	0.005	0.005
1655809224458	0.005
1655809224460	0	0.01
1655809224462	0
1655809224464	0	0.01	0.02
1655809224466	0.005
1655809224468	0.005	0
1655809224470	0.01
1655809224472	0.01	0
1655809224474	0.01
1655809224476	0.01	0.005
1655809224478	0.005
1655809224480	0	0.01	0.02
1655809224482	0
1655809224484	0	0.01
1655809224486	0
1655809224488	0.005	0
1655809224490	0.005
1655809224492	0.01	0.005
1655809224494	0.01
1655809224496	0.01	0.01	0.02
1655809224498	0.005
1655809224500	0	0.01
1655809224502	-0.005
1655809224504	0	0.005
1655809224506	0
1655809224508	0.005	0
1655809224510	0.005
1655809224512	0.01	0	0.02
1655809224514	0.01
1655809224516	0.01	0.005
1655809224518	0.005
1655809224520	0.005	0.005
1655809224522	0
1655809224524	0	0.005
1655809224526	0.005
1655809224528	0.005	0	0.02
1655809224530	0.01
1655809224532	0.01	0.005
1655809224534	0.01
1655809224536	0.005	0.01
1655809224538	0.005
1655809224540	0.005	0.01
1655809224542	0
1655809224544	0	0.01	0.02
1655809224546	0.005
1655809224548	0.005	0
1655809224550	0.005
1655809224552	0.01	0
1655809224554	0.01
1655809224556	0.01	0.005
1655809224558	0.005
1655809224560	0	0.01	0.02
1655809224562	0
1655809224564	0	0.01
1655809224566	0
1655809224568	0.005	0
1655809224570	0.005
1655809224572	0.005	0
1655809224574	0.01
1655809224576	0.01	0.005	0.02
1655809224578	0.005
1655809224580	0	0.005
1655809224582	0
1655809224584	0	0.005
1655809224586	0.005
1655809224588	0.005	0
1655809224590	0.01
1655809224592	0.01	0.005	0.02
1655809224594	0.01
1655809224596	0.005	0.01
1655809224598	0
1655809224600	0	0.01
1655809224602	0
1655809224604	0	0.01
1655809224606	0
1655809224608	0	0	0.02
1655809224610	0.005
1655809224612	0.005	0
1655809224614	0.01
1655809224616	0.005	0.005
1655809224618	0.005
1655809224620	0	0.005
1655809224622	0
1655809224624	0	0.005	0.021
1655809224626	0.005
1655809224628	0.005	0
1655809224630	0.01
1655809224632	0.01	0
1655809224634	0.01
1655809224636	0.01	0.005
1655809224638	0.005
1655809224640	0	0.005	0.022
1655809224642	0
1655809224644	0	0.005
1655809224646	0
1655809224648	0	0
1655809224650	0.005
1655809224652	0.01	0
1655809224654	0.01
1655809224656	0.01	0.005	0.023
1655809224658	0.005
1655809224660	0	0.005
1655809224662	0
1655809224664	0	0.005
1655809224666	0
1655809224668	0	0
1655809224670	0.005
1655809224672	0.005	0	0.025
1655809224674	0.01
1655809224676	0.005	0.005
1655809224678	0.005
1655809224680	0	0.01
1655809224682	0
1655809224684	0	0.005
1655809224686	0.005
1655809224688	0.005	0	0.026
1655809224690	0.01
1655809224692	0.01	0
1655809224694	0.01
1655809224696	0.01	0.005
1655809224698	0.005
1655809224700	0	0.01
1655809224702	-0.005
1655809224704	-0.005	0.01	0.026
1655809224706	0
1655809224708	0	0
1655809224710	0.005
1655809224712	0.005	0
1655809224714	0.005
1655809224716	0.005	0.005
1655809224718	0.005
1655809224720	0	0.005	0.026
1655809224722	0
1655809224724	0	0.005
1655809224726	0
1655809224728	0.005	0
1655809224730	0.005
1655809224732	0.005	0.005
1655809224734	0.005
1655809224736	0.005	0.005	0.026
1655809224738	0.005
1655809224740	0	0.01
1655809224742	0
1655809224744	0	0.01
1655809224746	0
1655809224748	0	0.005
1655809224750	0.005
1655809224752	0.005	0.005	0.025
1655809224754	0.01
1655809224756	0.005	0.005
1655809224758	0.005
1655809224760	0	0.01
1655809224762	0
1655809224764	0	0.01
1655809224766	0
1655809224768	0.005	0.005	0.023
1655809224770	0.005
1655809224772	0.01	0
1655809224774	0.01
1655809224776	0.005	0.005
1655809224778	0.005
1655809224780	0	0.01
1655809224782	0
1655809224784	0	0.01	0.022
1655809224786	0
1655809224788	0.005	0
1655809224790	0.005
1655809224792	0.01	0
1655809224794	0.01
1655809224796	0.01	0.005
1655809224798	0.005
1655809224800	0	0.01	0.022
1655809224802	0
1655809224804	0	0.01
1655809224806	0
1655809224808	0	0.005
1655809224810	0.005
1655809224812	0.005	0
1655809224814	0.005
1655809224816	0.005	0.005	0.022
1655809224818	0.005
1655809224820	0	0.01
1655809224822	0
1655809224824	0	0.01
1655809224826	0.005
1655809224828	0.005	0.005
1655809224830	0.005
1655809224832	0.01	0	0.022
1655809224834	0.01
1655809224836	0.01	0.005
1655809224838	0.005
1655809224840	0.005	0.01
1655809224842	0.005
1655809224844	0	0.01
1655809224846	0.005
1655809224848	0.005	0.005	0.022
1655809224850	0.005
1655809224852	0.01	0
1655809224854	0.01
1655809224856	0.01	0.005
1655809224858	0.005
1655809224860	0.005	0.01
1655809224862	0
1655809224864	0	0.01	0.023
1655809224866	0
1655809224868	0.005	0
1655809224870	0.005
1655809224872	0.01	0
1655809224874	0.01
1655809224876	0.01	0.005
1655809224878	0.005
1655809224880	0	0.01	0.024
1655809224882	0
1655809224884	0	0.01
1655809224886	0
1655809224888	0	0.005
1655809224890	0.005
1655809224892	0.01	0
1655809224894	0.01
1655809224896	0.01	0.005	0.025
1655809224898	0.005
1655809224900	0.005	0.01
1655809224902	0
1655809224904	0	0.01
1655809224906	0
1655809224908	0.005	0
1655809224910	0.005
1655809224912	0.01	0	0.026
1655809224914	0.01
1655809224916	0.01	0.005
1655809224918	0.005
1655809224920	0.005	0.01
1655809224922	0
1655809224924	0	0.01
1655809224926	0
1655809224928	0	0	0.027
1655809224930	0.005
1655809224932	0.005	0
1655809224934	0.01
1655809224936	0.01	0.005
1655809224938	0.005
1655809224940	0	0.005
1655809224942	0
1655809224944	0	0.005	0.027
1655809224946	0
1655809224948	0.005	0
1655809224950	0.005
1655809224952	0.01	0
1655809224954	0.01
1655809224956	0.01	0.005
1655809224958	0.005
1655809224960	0	0.01	0.027
1655809224962	0
1655809224964	0	0.01
1655809224966	0
1655809224968	0	0.005
1655809224970	0.005
1655809224972	0.005	0
1655809224974	0.01
1655809224976	0.01	0.005	0.027
1655809224978	0.005
1655809224980	0	0.01
1655809224982	0
1655809224984	0	0.01
1655809224986	0
1655809224988	0	0.005
1655809224990	0.005
1655809224992	0.01	0	0.027
1655809224994	0.01
1655809224996	0.01	0.005
1655809224998	0.005
1655809225000	0	0.01
1655809225002	0
1655809225004	0	0.01
1655809225006	0
1655809225008	0.005	0.005	0.027
1655809225010	0.005
1655809225012	0.01	0
1655809225014	0.01
1655809225016	0.01	0.005
1655809225018	0.005
1655809225020	0	0.01
1655809225022	0
1655809225024	0	0.01	0.027
1655809225026	0
1655809225028	0	0
1655809225030	0.005
1655809225032	0.005	0
1655809225034	0.01
1655809225036	0.005	0.005
1655809225038	0.005
1655809225040	0	0.005	0.027
1655809225042	0
1655809225044	-0.005	0.005
1655809225046	0
1655809225048	0	0
1655809225050	0.005
1655809225052	0.005	0
1655809225054	0.01
1655809225056	0.01	0	0.026
1655809225058	0.005
1655809225060	0.005	0.005
1655809225062	0
1655809225064	0	0.005
1655809225066	0
1655809225068	0.005	0
1655809225070	0.005
1655809225072	0.01	0	0.024
1655809225074	0.01
1655809225076	0.01	0.005
1655809225078	0.005
1655809225080	0.005	0.01
1655809225082	0
1655809225084	0	0.01
1655809225086	0
1655809225088	0.005	0.005	0.023
1655809225090	0.005
1655809225092	0.005	0
1655809225094	0.01
1655809225096	0.01	0.005
1655809225098	0.005
1655809225100	0.005	0.01
1655809225102	0
1655809225104	0	0.01	0.021
1655809225106	0
1655809225108	0.005	0
1655809225110	0.005
1655809225112	0.005	0
1655809225114	0.01
1655809225116	0.01	0.005
1655809225118	0.005
1655809225120	0	0.005	0.02
1655809225122	0
1655809225124	-0.005	0.005
1655809225126	0
1655809225128	0	0
1655809225130	0.005
1655809225132	0.005	0
1655809225134	0.01
1655809225136	0.005	0.005	0.02
1655809225138	0.005
1655809225140	0	0.01
1655809225142	0
1655809225144	0	0.01
1655809225146	0
1655809225148	0	0
1655809225150	0
1655809225152	0.005	0	0.018
1655809225154	0.005
1655809225156	0.005	0.005
1655809225158	0
1655809225160	0	0.01
1655809225162	0
1655809225164	-0.005	0.01
1655809225166	0
1655809225168	0	0.005	0.017
1655809225170	0.005
1655809225172	0.005	0
1655809225174	0.01
1655809225176	0.01	0
1655809225178	0.005
1655809225180	0	0.005
1655809225182	0
1655809225184	0	0.005	0.016
1655809225186	0
1655809225188	0.005	0.005
1655809225190	0.005
1655809225192	0.005	0
1655809225194	0.01
1655809225196	0.01	0.005
1655809225198	0.005
1655809225200	0	0.01	0.015
1655809225202	0
1655809225204	0	0.01
1655809225206	0
1655809225208	0.005	0.005
1655809225210	0.005
1655809225212	0.005	0
1655809225214	0.005
1655809225216	0.005	0.005	0.016
1655809225218	0.005
1655809225220	0	0.01
1655809225222	0
1655809225224	0	0.01
1655809225226	0
1655809225228	0.005	0.005
1655809225230	0.005
1655809225232	0.01	0	0.017
1655809225234	0.01
1655809225236	0.01	0.005
1655809225238	0.005
1655809225240	0	0.01
1655809225242	0
1655809225244	-0.005	0.01
1655809225246	0
1655809225248	0	0.005	0.017
1655809225250	0.005
1655809225252	0.005	0
1655809225254	0.01
1655809225256	0.01	0.005
1655809225258	0.01
1655809225260	0.005	0.01
1655809225262	0
1655809225264	0	0.01	0.016
1655809225266	0
1655809225268	0	0.005
1655809225270	0
1655809225272	0.005	0
1655809225274	0.005
1655809225276	0.01	0.005
1655809225278	0.005
1655809225280	0.005	0.01	0.016
1655809225282	0
1655809225284	0	0.01
1655809225286	0
1655809225288	0	0
1655809225290	0.005
1655809225292	0.005	0
1655809225294	0.01
1655809225296	0.01	0.005	0.016
1655809225298	0.01
1655809225300	0.005	0.01
1655809225302	0
1655809225304	0	0.01
1655809225306	0
1655809225308	0	0.005
1655809225310	0.005
1655809225312	0.005	0	0.016
1655809225314	0.01
1655809225316	0.01	0.005
1655809225318	0.005
1655809225320	0.005	0.01
1655809225322	0
1655809225324	0	0.01
1655809225326	0
1655809225328	0.005	0.005	0.016
1655809225330	0.005
1655809225332	0.01	0
1655809225334	0.01
1655809225336	0.01	0.005
1655809225338	0.01
1655809225340	0.005	0.01
1655809225342	0.005
1655809225344	0	0.01	0.016
1655809225346	0
1655809225348	0.005	0.005
1655809225350	0.005
1655809225352	0.01	0.005
1655809225354	0.01
1655809225356	0.01	0.005
1655809225358	0.005
1655809225360	0.005	0.01	0.016
1655809225362	0
1655809225364	0	0.01
1655809225366	0
1655809225368	0	0.005
1655809225370	0.005
1655809225372	0.01	0
1655809225374	0.01
1655809225376	0.01	0.005	0.015
1655809225378	0.005
1655809225380	0	0.01
1655809225382	0
1655809225384	0	0.01
1655809225386	0
1655809225388	0.005	0.005
1655809225390	0.005
1655809225392	0.01	0	0.014
1655809225394	0.015
1655809225396	0.01	0.005
1655809225398	0.01
1655809225400	0.005	0.005
1655809225402	0
1655809225404	0	0.005
1655809225406	0
1655809225408	0.005	0	0.013
1655809225410	0.005
1655809225412	0.005	0
1655809225414	0.01
1655809225416	0.01	0.01
1655809225418	0.01
1655809225420	0.005	0.01
1655809225422	0
1655809225424	0	0.01	0.013
1655809225426	0
1655809225428	0.005	0.005
1655809225430	0.005
1655809225432	0.01	0
1655809225434	0.01
1655809225436	0.01	0.005
1655809225438	0.01
1655809225440	0.005	0.01	0.014
1655809225442	0
1655809225444	0	0.01
1655809225446	0.005
1655809225448	0.005	0.005
1655809225450	0.005
1655809225452	0.01	0
1655809225454	0.01
1655809225456	0.01	0.005	0.015
1655809225458	0.01
1655809225460	0.005	0.01
1655809225462	0
1655809225464	0	0.01
1655809225466	0
1655809225468	0	0.005
1655809225470	0.005
1655809225472	0.005	0	0.017
1655809225474	0.01
1655809225476	0.01	0.005
1655809225478	0.01
1655809225480	0.005	0.01
1655809225482	0.005
1655809225484	0	0.01
1655809225486	0
1655809225488	0.005	0.005	0.018
1655809225490	0.005
1655809225492	0.005	0
1655809225494	0.01
1655809225496	0.005	0.005
1655809225498	0.005
1655809225500	0	0.01
1655809225502	0
1655809225504	0	0.01	0.019
1655809225506	0
1655809225508	0.005	0.005
1655809225510	0.01
1655809225512	0.01	0
1655809225514	0.015
1655809225516	0.01	0.005
1655809225518	0.01
1655809225520	0.005	0.01	0.02
1655809225522	0
1655809225524	0	0.01
1655809225526	0
1655809225528	0	0.005
1655809225530	0.005
1655809225532	0.005	0
1655809225534	0.01
1655809225536	0.01	0.005	0.02
1655809225538	0.005
1655809225540	0.005	0.01
1655809225543	0
1655809225545	0	0.01
1655809225547	0
1655809225549	0	0.005
1655809225551	0.005
1655809225553	0.005	0	0.02
1655809225555	0.01
1655809225557	0.01	0.005
1655809225559	0.01
1655809225561	0.005	0.005
1655809225563	0.005
1655809225565	0	0.005
1655809225567	0
1655809225569	0	0.005	0.02
1655809225571	0.005
1655809225573	0.005	0
1655809225575	0.01
1655809225577	0.01	0.005
1655809225579	0.01
1655809225581	0.005	0.01
1655809225583	0
1655809225585	0	0.01	0.02
1655809225587	0
1655809225589	0	0.005
1655809225591	0.005
1655809225593	0.005	0
1655809225595	0.01
1655809225597	0.01	0
1655809225599	0.01
1655809225601	0.005	0.01	0.02
1655809225603	0.005
1655809225605	0	0.01
1655809225607	0
1655809225609	0.005	0.005
1655809225611	0.005
1655809225613	0.01	0
1655809225615	0.01
1655809225617	0.01	0.005	0.02
1655809225619	0.01
1655809225621	0.005	0.01
1655809225623	0
1655809225625	0	0.01
1655809225627	0
1655809225629	0.005	0.005
1655809225631	0.005
1655809225633	0.01	0	0.02
1655809225635	0.01
1655809225637	0.01	0.005
1655809225639	0.01
1655809225641	0.005	0.01
1655809225643	0
1655809225645	0	0.01
1655809225647	0
1655809225649	0	0.005	0.02
1655809225651	0.005
1655809225653	0.005	0
1655809225655	0.005
1655809225657	0.005	0
1655809225659	0.005
1655809225661	0.005	0.01
1655809225663	0
1655809225665	0	0.01	0.02
1655809225667	0
1655809225669	0	0.005
1655809225671	0.005
1655809225673	0.005	0
1655809225675	0.01
1655809225677	0.01	0
1655809225679	0.01
1655809225681	0.005	0.005	0.02
1655809225683	0
1655809225685	0	0.005
1655809225687	0
1655809225689	0	0.005
1655809225691	0
1655809225693	0.005	0
1655809225695	0.01
1655809225697	0.01	0.005	0.02
1655809225699	0.01
1655809225701	0.005	0.01
1655809225703	0
1655809225705	0	0.01
1655809225707	0
1655809225709	0	0.005
1655809225711	0.005
1655809225713	0.005	0	0.02
1655809225715	0.01
1655809225717	0.01	0.005
1655809225719	0.01
1655809225721	0.005	0.01
1655809225723	0
1655809225725	0	0.01
1655809225727	0
1655809225729	0	0.005	0.02
1655809225731	0.005
1655809225733	0.005	0
1655809225735	0.01
1655809225737	0.01	0.005
1655809225739	0.01
1655809225741	0.005	0.01
1655809225743	0
1655809225745	0	0.01	0.021
1655809225747	-0.005
1655809225749	0	0.005
1655809225751	0
1655809225753	0.005	0
1655809225755	0.01
1655809225757	0.01	0.005
1655809225759	0.01
1655809225761	0.005	0.01	0.022
1655809225763	0
1655809225765	0	0.01
1655809225767	-0.005
1655809225769	0	0.005
1655809225771	0
1655809225773	0.005	0
1655809225775	0.005
1655809225777	0.005	0.005	0.025
1655809225779	0.005
1655809225781	0.005	0.01
1655809225783	0
1655809225785	0	0.01
1655809225787	0
1655809225789	0	0.005
1655809225791	0.005
1655809225793	0.005	0	0.026
1655809225795	0.01
1655809225797	0.01	0
1655809225799	0.01
1655809225801	0.005	0.01
1655809225803	0
1655809225805	0	0.01
1655809225807	0
1655809225809	0	0.005	0.027
1655809225811	0.005
1655809225813	0.005	0
1655809225815	0.01
1655809225817	0.01	0
1655809225819	0.01
1655809225821	0.005	0.005
1655809225823	0
1655809225825	0	0.01	0.028
1655809225827	0
1655809225829	0.005	0.005
1655809225831	0.005
1655809225833	0.01	0.005
1655809225835	0.01
1655809225837	0.01	0.005
1655809225839	0.005
1655809225841	0.005	0.005	0.028
1655809225843	0
1655809225845	0	0.01
1655809225847	0
1655809225849	0.005	0.005
1655809225851	0.005
1655809225853	0.005	0
1655809225855	0.01
1655809225857	0.01	0.005	0.027
1655809225859	0.01
1655809225861	0.005	0.005
1655809225863	0
1655809225865	0	0.01
1655809225867	0
1655809225869	0.005	0.005
1655809225871	0.005
1655809225873	0.005	0	0.026
1655809225875	0.01
1655809225877	0.01	0
1655809225879	0.01
1655809225881	0.005	0.005
1655809225883	0
1655809225885	0	0.005
1655809225887	-0.005
1655809225889	0	0.005	0.025
1655809225891	0
1655809225893	0.005	0
1655809225895	0.01
1655809225897	0.01	0.005
1655809225899	0.01
1655809225901	0.005	0.005
1655809225903	0
1655809225905	0	0.005	0.023
1655809225907	0
1655809225909	0	0.005
1655809225911	0
1655809225913	0.005	0
1655809225915	0.005
1655809225917	0.01	0.005
1655809225919	0.01
1655809225921	0.005	0.01	0.022
1655809225923	0.005
1655809225925	0	0.01
1655809225927	0
1655809225929	0.005	0.005
1655809225931	0.005
1655809225933	0.005	0
1655809225935	0.005
1655809225937	0.01	0.005	0.02
1655809225939	0.01
1655809225941	0.005	0.01
1655809225943	0.005
1655809225945	0	0.01
1655809225947	0
1655809225949	0	0.005
1655809225951	0.005
1655809225953	0.005	0	0.018
1655809225955	0.005
1655809225957	0.01	0
1655809225959	0.01
1655809225961	0.005	0.005
1655809225963	0
1655809225965	0	0.01
1655809225967	0
1655809225969	0	0.005	0.017
1655809225971	0
1655809225973	0.005	0
1655809225975	0.005
1655809225977	0.01	0.005
1655809225979	0.005
1655809225981	0.005	0.01
1655809225983	0
1655809225985	0	0.01	0.017
1655809225987	0
1655809225989	0	0.005
1655809225991	0.005
1655809225993	0.005	-0.005
1655809225995	0.005
1655809225997	0.01	0
1655809225999	0.005
1655809226001	0.005	0.005	0.017
1655809226003	0
1655809226005	0	0.005
1655809226007	0
1655809226009	0	0.005
1655809226011	0.005
1655809226013	0.005	0
1655809226015	0.01
1655809226017	0.01	0.005	0.017
1655809226019	0.01
1655809226021	0.005	0.01
1655809226023	0
1655809226025	0	0.01
1655809226027	0
1655809226029	0	0.005
1655809226031	0.005
1655809226033	0.005	0	0.017
1655809226035	0.01
1655809226037	0.01	0
1655809226039	0.01
1655809226041	0.005	0.005
1655809226043	0
1655809226045	0	0.005
1655809226047	0
1655809226049	0	0.005	0.017
1655809226051	0
1655809226053	0.005	0
1655809226055	0.005
1655809226057	0.01	0.005
1655809226059	0.01
1655809226061	0.005	0.005
1655809226063	0
1655809226065	0	0.005	0.017
1655809226067	0
1655809226069	0	0
1655809226071	0.005
1655809226073	0.005	0
1655809226075	0.01
1655809226077	0.01	0
1655809226079	0.01
1655809226081	0.005	0.005	0.017
1655809226083	0
1655809226085	-0.005	0.01
1655809226087	-0.005
1655809226089	0	0.005
1655809226091	0
1655809226093	0.005	0
1655809226095	0.005
1655809226097	0.005	0	0.017
1655809226099	0.005
1655809226101	0.005	0.005
1655809226103	0
1655809226105	0	0.005
1655809226107	0
1655809226109	0	0.005
1655809226111	0.005
1655809226113	0.005	0	0.016
1655809226115	0.01
1655809226117	0.01	0
1655809226119	0.01
1655809226121	0.005	0.005
1655809226123	0
1655809226125	0	0.005
1655809226127	0
1655809226129	0	0.005	0.015
1655809226131	0
1655809226133	0.005	0
1655809226135	0.005
1655809226137	0.01	0
1655809226139	0.005
1655809226141	0.005	0.005
1655809226143	0.005
1655809226145	0	0.005	0.014
1655809226147	0
1655809226149	0.005	0.005
1655809226151	0.005
1655809226153	0.005	0
1655809226155	0.005
1655809226157	0.005	0.005
1655809226159	0.005
1655809226161	0	0.005	0.014
1655809226163	0
1655809226165	0	0.01
1655809226167	-0.005
1655809226169	0	0.005
1655809226171	0
1655809226173	0.005	0
1655809226175	0.005
1655809226177	0.01	0	0.014
1655809226179	0.01
1655809226181	0.005	0.005
1655809226183	0.005
1655809226185	0	0.005
1655809226187	-0.005
1655809226189	-0.005	0.005
1655809226191	0
1655809226193	0.005	0	0.014
1655809226195	0.005
1655809226197	0.01	0
1655809226199	0.005
1655809226201	0.005	0.005
1655809226203	0
1655809226205	0	0.01
1655809226207	0
1655809226209	0	0.005	0.014
1655809226211	0
1655809226213	0.005	0
1655809226215	0.005
1655809226217	0.005	0
1655809226219	0.005
1655809226221	0.005	0.005
1655809226223	0
1655809226225	0	0.01	0.014
1655809226227	0
1655809226229	0	0.005
1655809226231	0
1655809226233	0.005	0
1655809226235	0.005
1655809226237	0.005	0
1655809226239	0.005
1655809226241	0.005	0.005	0.015
1655809226243	0
1655809226245	-0.005	0.01
1655809226247	-0.005
1655809226249	0	0.01
1655809226251	0.005
1655809226253	0.005	0
1655809226255	0.005
1655809226257	0.01	0	0.017
1655809226259	0.01
1655809226261	0.005	0.01
1655809226263	0.005
1655809226265	0	0.01
1655809226267	0
1655809226269	0	0.005
1655809226271	0
1655809226273	0.005	0	0.018
1655809226275	0.005
1655809226277	0.005	0
1655809226279	0.005
1655809226281	0.005	0.005
1655809226283	0
1655809226285	0	0.005
1655809226287	0
1655809226289	0	0.005	0.02
1655809226291	0
1655809226293	0.005	0
1655809226295	0.005
1655809226297	0.01	0
1655809226299	0.01
1655809226301	0.005	0.005
1655809226303	0
1655809226305	-0.005	0.01	0.021
1655809226307	-0.005
1655809226309	0	0.005
1655809226311	0
1655809226313	0.005	0
1655809226315	0.005
1655809226317	0.01	0
1655809226319	0.01
1655809226321	0.005	0.005	0.021
1655809226323	0
1655809226325	0	0.01
1655809226327	0
1655809226329	0	0.005
1655809226331	0
1655809226333	0.005	0
1655809226335	0.005
1655809226337	0.01	0	0.021
1655809226339	0.01
1655809226341	0.01	0.005
1655809226343	0.005
1655809226345	0	0.01
1655809226347	0
1655809226349	0	0.01
1655809226351	0
1655809226353	0.005	0	0.021
1655809226355	0.01
1655809226357	0.01	0
1655809226359	0.01
1655809226361	0.005	0.005
1655809226363	0.005
1655809226365	0	0.01
1655809226367	0
1655809226369	0	0.005	0.021
1655809226371	0
1655809226373	0	0
1655809226375	0.005
1655809226377	0.005	0
1655809226379	0.005
1655809226381	0.005	0.005
1655809226383	0
1655809226385	0	0.005	0.021
1655809226387	0
1655809226389	0	0.005
1655809226391	0
1655809226393	0.005	0
1655809226395	0.005
1655809226397	0.01	0.005
1655809226399	0.01
1655809226401	0.005	0.01	0.021
1655809226403	0.005
1655809226405	0	0.01
1655809226407	0
1655809226409	0	0.01
1655809226411	0
1655809226413	0.005	0.005
1655809226415	0.005
1655809226417	0.01	0.005	0.021
1655809226419	0.01
1655809226421	0.005	0.01
1655809226423	0.005
1655809226425	0	0.01
1655809226427	0
1655809226429	0	0.005
1655809226431	0
1655809226433	0.005	0	0.021
1655809226435	0.005
1655809226437	0.01	0
1655809226439	0.01
1655809226441	0.01	0.005
1655809226443	0.005
1655809226445	0	0.01
1655809226447	0
1655809226449	0	0.005	0.021
1655809226451	0
1655809226453	0.005	0
1655809226455	0.005
1655809226457	0.01	0
1655809226459	0.01
1655809226461	0.005	0.005
1655809226463	0.005
1655809226465	0	0.01	0.021
1655809226467	0
1655809226469	0	0.005
1655809226471	0
1655809226473	0	0
1655809226475	0.005
1655809226477	0.005	0.005
1655809226479	0.01
1655809226481	0.005	0.005	0.021
1655809226483	0.005
1655809226485	0	0.005
1655809226487	0
1655809226489	0	0.005
1655809226491	0.005
1655809226493	0.005	0
1655809226495	0.01
1655809226497	0.01	0.005	0.021
1655809226499	0.01
1655809226501	0.01	0.01
1655809226503	0.005
1655809226505	0.005	0.01
1655809226507	0
1655809226509	0	0.005
[truncated: 72,579 more rows]
[truncated: 1 more columns]
