# Supplementary material for: The PiNe box: Development and validation of an electronic device to time-lock multimodal responses to sensory stimuli in hospitalised infants
Source: PLoS One. 2023 Jul 13;18(7):e0288488. doi: 10.1371/journal.pone.0288488 (PMC10343045; doi:10.1371/journal.pone.0288488)
Supplement: S1 Data — Data files for Study 1, which consisted of 7 recordings where the push button device was manually pressed onto the ECG electrodes to investigate the time difference between the event annotation and recording artefact. Code to analyse this data is provided in S1 Code. (ZIP) [file pone.0288488.s005.zip › pine_test_study1/pine_test_paste_05_waves.csv]

Milliseconds since 01.01.1970	II-II(mV)	Resp-RESP(Ohm)	Compound ECG-II(mV)
1655809431389			-0.015
1655809431393			-0.015
1655809431397			-0.01
1655809431401			-0.01
1655809431405			-0.01
1655809431409			-0.015
1655809431413			-0.015
1655809431417			-0.01
1655809431421			-0.01
1655809431425			-0.01
1655809431429			-0.02
1655809431433			-0.015
1655809431437			-0.015
1655809431441			-0.01
1655809431445			-0.015
1655809431449			-0.02
1655809431453			-0.02
1655809431457			-0.01
1655809431461			-0.01
1655809431465			-0.01
1655809431469			-0.015
1655809431473			-0.02
1655809431477			-0.015
1655809431481			-0.015
1655809431485			-0.015
1655809431489			-0.02
1655809431493			-0.02
1655809431497			-0.015
1655809431501			-0.01
1655809431505			-0.01
1655809431509			-0.02
1655809431513			-0.02
1655809431517			-0.01
1655809431521			-0.01
1655809431525			-0.01
1655809431529			-0.02
1655809431533			-0.015
1655809431537			-0.01
1655809431541			-0.01
1655809431545			-0.01
1655809431549			-0.015
1655809431553			-0.015
1655809431557			-0.01
1655809431561			-0.01
1655809431565			-0.01
1655809431569			-0.015
1655809431573			-0.015
1655809431577			-0.01
1655809431581			-0.01
1655809431585			-0.01
1655809431589			-0.02
1655809431593			-0.015
1655809431597			-0.01
1655809431601			-0.01
1655809431605			-0.01
1655809431609			-0.015
1655809431613			-0.015
1655809431617			-0.01
1655809431621			-0.01
1655809431625			-0.01
1655809431629			-0.015
1655809431633			-0.015
1655809431637			-0.01
1655809431641			-0.01
1655809431645	-0.02	0.018	-0.01
1655809431647	-0.015
1655809431649	-0.015		-0.015
1655809431651	-0.01
1655809431653	-0.01		-0.02
1655809431655	-0.01
1655809431657	-0.01		-0.015
1655809431659	-0.015
1655809431661	-0.015	0.017	-0.01
1655809431663	-0.02
1655809431665	-0.02		-0.01
1655809431667	-0.015
1655809431669	-0.01		-0.015
1655809431671	-0.01
1655809431673	-0.01		-0.015
1655809431675	-0.01
1655809431677	-0.01	0.015	-0.01
1655809431679	-0.015
1655809431681	-0.02		-0.01
1655809431683	-0.02
1655809431685	-0.02		-0.01
1655809431687	-0.015
1655809431689	-0.015		-0.015
1655809431691	-0.01
1655809431693	-0.01	0.014	-0.02
1655809431695	-0.005
1655809431697	-0.01		-0.015
1655809431699	-0.01
1655809431701	-0.015		-0.01
1655809431703	-0.015
1655809431705	-0.015		-0.01
1655809431707	-0.015
1655809431709	-0.015	0.014	-0.015
1655809431711	-0.01
1655809431713	-0.01		-0.015
1655809431715	-0.01
1655809431717	-0.01		-0.015
1655809431719	-0.01
1655809431721	-0.015		-0.01
1655809431723	-0.015
1655809431725	-0.015	0.014	-0.01
1655809431727	-0.015
1655809431729	-0.015		-0.015
1655809431731	-0.01
1655809431733	-0.01		-0.02
1655809431735	-0.01
1655809431737	-0.01		-0.02
1655809431739	-0.01
1655809431741	-0.015	0.014	-0.015
1655809431743	-0.015
1655809431745	-0.02		-0.01
1655809431747	-0.02
1655809431749	-0.015		-0.015
1655809431751	-0.015
1655809431753	-0.01		-0.02
1655809431755	-0.01
1655809431757	-0.01	0.014	-0.015
1655809431759	-0.015
1655809431761	-0.015		-0.015
1655809431763	-0.02
1655809431765	-0.02		-0.015
1655809431767	-0.015
1655809431769	-0.015		-0.02
1655809431771	-0.01
1655809431773	-0.01	0.014	-0.015
1655809431775	-0.01
1655809431777	-0.01		-0.015
1655809431779	-0.015
1655809431781	-0.015		-0.01
1655809431783	-0.02
1655809431785	-0.02		-0.01
1655809431787	-0.02
1655809431789	-0.015	0.014	-0.015
1655809431791	-0.015
1655809431793	-0.01		-0.02
1655809431795	-0.01
1655809431797	-0.01		-0.015
1655809431799	-0.015
1655809431801	-0.015		-0.01
1655809431803	-0.015
1655809431805	-0.015	0.014	-0.01
1655809431807	-0.015
1655809431809	-0.015		-0.015
1655809431811	-0.015
1655809431813	-0.01		-0.015
1655809431815	-0.01
1655809431817	-0.01		-0.015
1655809431819	-0.015
1655809431821	-0.015	0.014	-0.01
1655809431823	-0.02
1655809431825	-0.02		-0.01
1655809431827	-0.02
1655809431829	-0.02		-0.015
1655809431831	-0.02
1655809431833	-0.015		-0.02
1655809431835	-0.015
1655809431837	-0.01	0.015	-0.015
1655809431839	-0.01
1655809431841	-0.015		-0.01
1655809431843	-0.02
1655809431845	-0.02		-0.01
1655809431847	-0.02
1655809431849	-0.015		-0.015
1655809431851	-0.015
1655809431853	-0.015	0.015	-0.02
1655809431855	-0.01
1655809431857	-0.015		-0.015
1655809431859	-0.015
1655809431861	-0.02		-0.01
1655809431863	-0.02
1655809431865	-0.02		-0.01
1655809431867	-0.015
1655809431869	-0.015	0.016	-0.015
1655809431871	-0.015
1655809431873	-0.01		-0.015
1655809431875	-0.01
1655809431877	-0.01		-0.015
1655809431879	-0.015
1655809431881	-0.015		-0.01
1655809431883	-0.02
1655809431885	-0.02	0.016	-0.01
1655809431887	-0.02
1655809431889	-0.015		-0.015
1655809431891	-0.015
1655809431893	-0.01		-0.02
1655809431895	-0.01
1655809431897	-0.01		-0.015
1655809431899	-0.015
1655809431901	-0.015	0.017	-0.005
1655809431903	-0.015
1655809431905	-0.015		-0.005
1655809431907	-0.015
1655809431909	-0.015		-0.01
1655809431911	-0.015
1655809431913	-0.01		-0.015
1655809431915	-0.01
1655809431917	-0.01	0.017	-0.015
1655809431919	-0.01
1655809431921	-0.015		-0.01
1655809431923	-0.015
1655809431925	-0.02		-0.01
1655809431927	-0.02
1655809431929	-0.015		-0.015
1655809431931	-0.015
1655809431933	-0.01	0.017	-0.02
1655809431935	-0.01
1655809431937	-0.01		-0.01
1655809431939	-0.015
1655809431941	-0.015		-0.005
1655809431943	-0.02
1655809431945	-0.02		-0.005
1655809431947	-0.02
1655809431949	-0.015	0.017	-0.015
1655809431951	-0.015
1655809431953	-0.01		-0.015
1655809431955	-0.01
1655809431957	-0.01		-0.015
1655809431959	-0.01
1655809431961	-0.015		-0.01
1655809431963	-0.015
1655809431965	-0.02	0.018	-0.01
1655809431967	-0.015
1655809431969	-0.015		-0.015
1655809431971	-0.015
1655809431973	-0.01		-0.02
1655809431975	-0.01
1655809431977	-0.01		-0.015
1655809431979	-0.015
1655809431981	-0.015	0.018	-0.01
1655809431983	-0.02
1655809431985	-0.02		-0.01
1655809431987	-0.02
1655809431989	-0.015		-0.015
1655809431991	-0.015
1655809431993	-0.01		-0.02
1655809431995	-0.005
1655809431997	-0.005	0.018	-0.015
1655809431999	-0.01
1655809432001	-0.015		-0.01
1655809432003	-0.015
1655809432005	-0.015		-0.01
1655809432007	-0.015
1655809432009	-0.015		-0.015
1655809432011	-0.015
1655809432013	-0.01	0.018	-0.015
1655809432015	-0.01
1655809432017	-0.01		-0.01
1655809432019	-0.015
1655809432021	-0.015		-0.01
1655809432023	-0.02
1655809432025	-0.02		-0.01
1655809432027	-0.02
1655809432029	-0.015	0.019	-0.015
1655809432031	-0.01
1655809432033	-0.01		-0.02
1655809432035	-0.005
1655809432037	-0.005		-0.015
1655809432039	-0.01
1655809432041	-0.015		-0.01
1655809432043	-0.015
1655809432045	-0.02	0.018	-0.01
1655809432047	-0.015
1655809432049	-0.015		-0.015
1655809432051	-0.015
1655809432053	-0.01		-0.015
1655809432055	-0.01
1655809432057	-0.01		-0.015
1655809432059	-0.01
1655809432061	-0.015	0.017	-0.01
1655809432063	-0.015
1655809432065	-0.02		-0.01
1655809432067	-0.02
1655809432069	-0.015		-0.01
1655809432071	-0.015
1655809432073	-0.01		-0.015
1655809432075	-0.01
1655809432077	-0.01	0.016	-0.015
1655809432079	-0.015
1655809432081	-0.015		-0.01
1655809432083	-0.015
1655809432085	-0.02		-0.01
1655809432087	-0.02
1655809432089	-0.015		-0.015
1655809432091	-0.015
1655809432093	-0.01	0.016	-0.02
1655809432095	-0.01
1655809432097	-0.01		-0.015
1655809432099	-0.015
1655809432101	-0.015		-0.01
1655809432103	-0.02
1655809432105	-0.02		-0.01
1655809432107	-0.015
1655809432109	-0.015	0.016	-0.01
1655809432111	-0.01
1655809432113	-0.01		-0.02
1655809432115	-0.005
1655809432117	-0.01		-0.02
1655809432119	-0.01
1655809432121	-0.015		-0.015
1655809432123	-0.02
1655809432125	-0.02	0.016	-0.01
1655809432127	-0.02
1655809432129	-0.015		-0.015
1655809432131	-0.015
1655809432133	-0.01		-0.015
1655809432135	-0.01
1655809432137	-0.01		-0.015
1655809432139	-0.015
1655809432141	-0.015	0.017	-0.01
1655809432143	-0.015
1655809432145	-0.02		-0.01
1655809432147	-0.015
1655809432149	-0.015		-0.015
1655809432151	-0.015
1655809432153	-0.01		-0.015
1655809432155	-0.01
1655809432157	-0.01	0.018	-0.015
1655809432159	-0.01
1655809432161	-0.01		-0.01
1655809432163	-0.015
1655809432165	-0.015		-0.01
1655809432167	-0.015
1655809432169	-0.015		-0.015
1655809432171	-0.015
1655809432173	-0.01	0.02	-0.02
1655809432175	-0.01
1655809432177	-0.01		-0.015
1655809432179	-0.01
1655809432181	-0.015		-0.01
1655809432183	-0.02
1655809432185	-0.02		-0.01
1655809432187	-0.02
1655809432189	-0.02	0.021	-0.015
1655809432191	-0.015
1655809432193	-0.01		-0.02
1655809432195	-0.01
1655809432197	-0.01		-0.015
1655809432199	-0.01
1655809432201	-0.01		-0.01
1655809432203	-0.015
1655809432205	-0.02	0.021	-0.01
1655809432207	-0.02
1655809432209	-0.02		-0.015
1655809432211	-0.02
1655809432213	-0.015		-0.02
1655809432215	-0.01
1655809432217	-0.01		-0.015
1655809432219	-0.015
1655809432221	-0.015	0.02	-0.01
1655809432223	-0.015
1655809432225	-0.015		-0.01
1655809432227	-0.015
1655809432229	-0.015		-0.015
1655809432231	-0.015
1655809432233	-0.01		-0.02
1655809432235	-0.01
1655809432237	-0.01	0.018	-0.015
1655809432239	-0.015
1655809432241	-0.015		-0.01
1655809432243	-0.015
1655809432245	-0.02		-0.01
1655809432247	-0.015
1655809432249	-0.015		-0.015
1655809432251	-0.015
1655809432253	-0.01	0.018	-0.02
1655809432255	-0.01
1655809432257	-0.01		-0.015
1655809432259	-0.01
1655809432261	-0.015		-0.01
1655809432263	-0.015
1655809432265	-0.02		-0.01
1655809432267	-0.02
1655809432269	-0.02	0.018	-0.015
1655809432271	-0.015
1655809432273	-0.01		-0.02
1655809432275	-0.01
1655809432277	-0.01		-0.015
1655809432279	-0.01
1655809432281	-0.015		-0.01
1655809432283	-0.015
1655809432285	-0.02	0.018	-0.01
1655809432287	-0.02
1655809432289	-0.015		-0.015
1655809432291	-0.015
1655809432293	-0.01		-0.02
1655809432295	-0.01
1655809432297	-0.01		-0.015
1655809432299	-0.01
1655809432301	-0.015	0.018	-0.01
1655809432303	-0.015
1655809432305	-0.02		-0.01
1655809432307	-0.02
1655809432309	-0.015		-0.015
1655809432311	-0.015
1655809432313	-0.01		-0.02
1655809432315	-0.01
1655809432317	-0.01	0.018	-0.015
1655809432319	-0.01
1655809432321	-0.015		-0.01
1655809432323	-0.015
1655809432325	-0.02		-0.01
1655809432327	-0.02
1655809432329	-0.015		-0.015
1655809432331	-0.015
1655809432333	-0.01	0.017	-0.02
1655809432335	-0.01
1655809432337	-0.005		-0.015
1655809432339	-0.01
1655809432341	-0.015		-0.01
1655809432343	-0.015
1655809432345	-0.02		-0.01
1655809432347	-0.02
1655809432349	-0.015	0.016	-0.015
1655809432351	-0.015
1655809432353	-0.015		-0.02
1655809432355	-0.01
1655809432357	-0.01		-0.01
1655809432359	-0.01
1655809432361	-0.015		-0.01
1655809432363	-0.015
1655809432365	-0.02	0.015	-0.01
1655809432367	-0.02
1655809432369	-0.015		-0.015
1655809432371	-0.015
1655809432373	-0.01		-0.02
1655809432375	-0.01
1655809432377	-0.01		-0.015
1655809432379	-0.015
1655809432381	-0.015	0.014	-0.01
1655809432383	-0.02
1655809432385	-0.02		-0.01
1655809432387	-0.02
1655809432389	-0.015		-0.015
1655809432391	-0.015
1655809432393	-0.015		-0.015
1655809432395	-0.01
1655809432397	-0.01	0.014	-0.015
1655809432399	-0.015
1655809432401	-0.015		-0.01
1655809432403	-0.02
1655809432405	-0.02		-0.01
1655809432407	-0.02
1655809432409	-0.015		-0.015
1655809432411	-0.015
1655809432413	-0.01	0.014	-0.015
1655809432415	-0.01
1655809432417	-0.01		-0.01
1655809432419	-0.01
1655809432421	-0.015		-0.005
1655809432423	-0.015
1655809432425	-0.02		-0.005
1655809432427	-0.02
1655809432429	-0.015	0.013	-0.015
1655809432431	-0.015
1655809432433	-0.01		-0.015
1655809432435	-0.01
1655809432437	-0.01		-0.015
1655809432439	-0.015
1655809432441	-0.015		-0.01
1655809432443	-0.02
1655809432445	-0.02	0.012	-0.01
1655809432447	-0.02
1655809432449	-0.015		-0.015
1655809432451	-0.01
1655809432453	-0.01		-0.015
1655809432455	-0.01
1655809432457	-0.01		-0.015
1655809432459	-0.01
1655809432461	-0.015	0.012	-0.01
1655809432463	-0.015
1655809432465	-0.02		-0.01
1655809432467	-0.02
1655809432469	-0.015		-0.015
1655809432471	-0.015
1655809432473	-0.01		-0.02
1655809432475	-0.01
1655809432477	-0.01	0.013	-0.015
1655809432479	-0.01
1655809432481	-0.015		-0.01
1655809432483	-0.015
1655809432485	-0.015		-0.01
1655809432487	-0.02
1655809432489	-0.015		-0.015
1655809432491	-0.015
1655809432493	-0.01	0.014	-0.02
1655809432495	-0.01
1655809432497	-0.01		-0.01
1655809432499	-0.01
1655809432501	-0.015		-0.01
1655809432503	-0.015
1655809432505	-0.015		-0.01
1655809432507	-0.015
1655809432509	-0.015	0.015	-0.015
1655809432511	-0.01
1655809432513	-0.01		-0.015
1655809432515	-0.005
1655809432517	-0.005		-0.015
1655809432519	-0.01
1655809432521	-0.015		-0.01
1655809432523	-0.015
1655809432525	-0.015	0.015	-0.01
1655809432527	-0.015
1655809432529	-0.015		-0.015
1655809432531	-0.015
1655809432533	-0.01		-0.02
1655809432535	-0.01
1655809432537	-0.01		-0.01
1655809432539	-0.01
1655809432541	-0.015	0.014	-0.01
1655809432543	-0.015
1655809432545	-0.015		-0.01
1655809432547	-0.015
1655809432549	-0.015		-0.01
1655809432551	-0.015
1655809432553	-0.015		-0.015
1655809432555	-0.01
1655809432557	-0.01	0.014	-0.015
1655809432559	-0.01
1655809432561	-0.015		-0.01
1655809432563	-0.015
1655809432565	-0.02		-0.01
1655809432567	-0.02
1655809432569	-0.015		-0.015
1655809432571	-0.015
1655809432573	-0.015	0.015	-0.02
1655809432575	-0.01
1655809432577	-0.01		-0.015
1655809432579	-0.01
1655809432581	-0.015		-0.01
1655809432583	-0.02
1655809432585	-0.02		-0.01
1655809432587	-0.02
1655809432589	-0.015	0.017	-0.015
1655809432591	-0.01
1655809432593	-0.01		-0.02
1655809432595	-0.01
1655809432597	-0.01		-0.015
1655809432599	-0.01
1655809432601	-0.015		-0.01
1655809432603	-0.015
1655809432605	-0.015	0.018	-0.01
1655809432607	-0.015
1655809432609	-0.015		-0.015
1655809432611	-0.015
1655809432613	-0.01		-0.015
1655809432615	-0.01
1655809432617	-0.01		-0.015
1655809432619	-0.01
1655809432621	-0.015	0.019	-0.01
1655809432623	-0.02
1655809432625	-0.02		-0.01
1655809432627	-0.02
1655809432629	-0.015		-0.015
1655809432631	-0.01
1655809432633	-0.01		-0.015
1655809432635	-0.01
1655809432637	-0.01	0.02	-0.015
1655809432639	-0.01
1655809432641	-0.01		-0.01
1655809432643	-0.015
1655809432645	-0.015		-0.01
1655809432647	-0.02
1655809432649	-0.015		-0.015
1655809432651	-0.015
1655809432653	-0.01	0.02	-0.015
1655809432655	-0.01
1655809432657	-0.01		-0.015
1655809432659	-0.01
1655809432661	-0.015		-0.01
1655809432663	-0.015
1655809432665	-0.02		-0.01
1655809432667	-0.02
1655809432669	-0.015	0.02	-0.015
1655809432671	-0.015
1655809432673	-0.01		-0.02
1655809432675	-0.01
1655809432677	-0.01		-0.015
1655809432679	-0.01
1655809432681	-0.015		-0.01
1655809432683	-0.015
1655809432685	-0.02	0.02	-0.01
1655809432687	-0.02
1655809432689	-0.02		-0.015
1655809432691	-0.015
1655809432693	-0.015		-0.015
1655809432695	-0.01
1655809432697	-0.01		-0.015
1655809432699	-0.01
1655809432701	-0.015	0.02	-0.01
1655809432703	-0.015
1655809432705	-0.015		-0.01
1655809432707	-0.015
1655809432709	-0.015		-0.015
1655809432711	-0.015
1655809432713	-0.01		-0.015
1655809432715	-0.01
1655809432717	-0.01	0.02	-0.015
1655809432719	-0.015
1655809432721	-0.015		-0.01
1655809432723	-0.02
1655809432725	-0.02		-0.01
1655809432727	-0.015
1655809432729	-0.015		-0.01
1655809432731	-0.015
1655809432733	-0.01	0.02	-0.02
1655809432735	-0.01
1655809432737	-0.01		-0.015
1655809432739	-0.01
1655809432741	-0.015		-0.01
1655809432743	-0.015
1655809432745	-0.015		-0.01
1655809432747	-0.015
1655809432749	-0.015	0.02	-0.015
1655809432751	-0.015
1655809432753	-0.01		-0.02
1655809432755	-0.01
1655809432757	-0.01		-0.015
1655809432759	-0.01
1655809432761	-0.015		-0.01
1655809432763	-0.015
1655809432765	-0.02	0.02	-0.01
1655809432767	-0.02
1655809432769	-0.015		-0.01
1655809432771	-0.015
1655809432773	-0.01		-0.02
1655809432775	-0.01
1655809432777	-0.01		-0.015
1655809432779	-0.01
1655809432781	-0.015	0.02	-0.01
1655809432783	-0.015
1655809432785	-0.015		-0.01
1655809432787	-0.015
1655809432789	-0.015		-0.015
1655809432791	-0.015
1655809432793	-0.01		-0.02
1655809432795	-0.01
1655809432797	-0.01	0.02	-0.015
1655809432799	-0.01
1655809432801	-0.015		-0.01
1655809432803	-0.015
1655809432805	-0.015		-0.01
1655809432807	-0.015
1655809432809	-0.015		-0.01
1655809432811	-0.015
1655809432813	-0.01	0.02	-0.015
1655809432815	-0.01
1655809432817	-0.01		-0.015
1655809432819	-0.01
1655809432821	-0.01		-0.01
1655809432823	-0.015
1655809432825	-0.02		-0.01
1655809432827	-0.02
1655809432829	-0.015	0.021	-0.015
1655809432831	-0.015
1655809432833	-0.015		-0.02
1655809432835	-0.01
1655809432837	-0.01		-0.015
1655809432839	-0.01
1655809432841	-0.015		-0.01
1655809432843	-0.015
1655809432845	-0.02	0.022	-0.01
1655809432847	-0.02
1655809432849	-0.015		-0.015
1655809432851	-0.01
1655809432853	-0.01		-0.02
1655809432855	-0.01
1655809432857	-0.005		-0.015
1655809432859	-0.01
1655809432861	-0.01	0.024	-0.01
1655809432863	-0.015
1655809432865	-0.02		-0.01
1655809432867	-0.02
1655809432869	-0.02		-0.015
1655809432871	-0.015
1655809432873	-0.01		-0.02
1655809432875	-0.01
1655809432877	-0.01	0.025	-0.015
1655809432879	-0.01
1655809432881	-0.015		-0.01
1655809432883	-0.015
1655809432885	-0.02		-0.01
1655809432887	-0.02
1655809432889	-0.02		-0.015
1655809432891	-0.015
1655809432893	-0.015	0.024	-0.02
1655809432895	-0.01
1655809432897	-0.01		-0.015
1655809432899	-0.01
1655809432901	-0.01		-0.01
1655809432903	-0.015
1655809432905	-0.015		-0.01
1655809432907	-0.015
1655809432909	-0.015	0.024	-0.015
1655809432911	-0.015
1655809432913	-0.015		-0.015
1655809432915	-0.01
1655809432917	-0.01		-0.015
1655809432919	-0.01
1655809432921	-0.015		-0.01
1655809432923	-0.02
1655809432925	-0.02	0.024	-0.01
1655809432927	-0.02
1655809432929	-0.015		-0.015
1655809432931	-0.015
1655809432933	-0.01		-0.02
1655809432935	-0.01
1655809432937	-0.01		-0.015
1655809432939	-0.01
1655809432941	-0.015	0.024	-0.01
1655809432943	-0.015
1655809432945	-0.02		-0.01
1655809432947	-0.02
1655809432949	-0.02		-0.01
1655809432951	-0.015
1655809432953	-0.01		-0.015
1655809432955	-0.01
1655809432957	-0.01	0.024	-0.015
1655809432959	-0.01
1655809432961	-0.015		-0.01
1655809432963	-0.015
1655809432965	-0.02		-0.01
1655809432967	-0.02
1655809432969	-0.015		-0.015
1655809432971	-0.015
1655809432973	-0.01	0.024	-0.02
1655809432975	-0.01
1655809432977	-0.01		-0.015
1655809432979	-0.01
1655809432981	-0.015		-0.01
1655809432983	-0.015
1655809432985	-0.02		-0.01
1655809432987	-0.02
1655809432989	-0.015	0.024	-0.015
1655809432991	-0.015
1655809432993	-0.015		-0.02
1655809432995	-0.01
1655809432997	-0.01		-0.015
1655809432999	-0.01
1655809433001	-0.015		-0.01
1655809433003	-0.015
1655809433005	-0.015	0.024	-0.01
1655809433007	-0.02
1655809433009	-0.02		-0.01
1655809433011	-0.015
1655809433013	-0.015		-0.02
1655809433015	-0.01
1655809433017	-0.01		-0.015
1655809433019	-0.01
1655809433021	-0.015	0.024	-0.01
1655809433023	-0.02
1655809433025	-0.02		-0.01
1655809433027	-0.02
1655809433029	-0.015		-0.01
1655809433031	-0.015
1655809433033	-0.01		-0.015
1655809433035	-0.01
1655809433037	-0.005	0.024	-0.015
1655809433039	-0.01
1655809433041	-0.01		-0.01
1655809433043	-0.015
1655809433045	-0.015		-0.01
1655809433047	-0.02
1655809433049	-0.02		-0.015
1655809433051	-0.015
1655809433053	-0.015	0.023	-0.02
1655809433055	-0.01
1655809433057	-0.01		-0.015
1655809433059	-0.01
1655809433061	-0.015		-0.01
1655809433063	-0.015
1655809433065	-0.02		-0.01
1655809433067	-0.02
1655809433069	-0.015	0.022	-0.01
1655809433071	-0.015
1655809433073	-0.01		-0.015
1655809433075	-0.01
1655809433077	-0.01		-0.015
1655809433079	-0.01
1655809433081	-0.015		-0.01
1655809433083	-0.015
1655809433085	-0.02	0.02	-0.01
1655809433087	-0.02
1655809433089	-0.015		-0.015
1655809433091	-0.015
1655809433093	-0.015		-0.02
1655809433095	-0.01
1655809433097	-0.01		-0.015
1655809433099	-0.01
1655809433101	-0.01	0.019	-0.01
1655809433103	-0.015
1655809433105	-0.02		-0.01
1655809433107	-0.02
1655809433109	-0.02		-0.015
1655809433111	-0.015
1655809433113	-0.015		-0.015
1655809433115	-0.01
1655809433117	-0.01	0.018	-0.015
1655809433119	-0.01
1655809433121	-0.01		-0.01
1655809433123	-0.015
1655809433125	-0.015		-0.01
1655809433127	-0.015
1655809433129	-0.015		-0.015
1655809433131	-0.015
1655809433133	-0.015	0.017	-0.02
1655809433135	-0.01
1655809433137	-0.01		-0.015
1655809433139	-0.01
1655809433141	-0.015		-0.01
1655809433143	-0.015
1655809433145	-0.02		-0.01
1655809433147	-0.02
1655809433149	-0.02	0.017	-0.015
1655809433151	-0.015
1655809433153	-0.015		-0.015
1655809433155	-0.01
1655809433157	-0.01		-0.015
1655809433159	-0.01
1655809433161	-0.01		-0.01
1655809433163	-0.015
1655809433165	-0.015	0.017	-0.01
1655809433167	-0.015
1655809433169	-0.015		-0.015
1655809433171	-0.015
1655809433173	-0.015		-0.015
1655809433175	-0.01
1655809433177	-0.01		-0.01
1655809433179	-0.01
1655809433181	-0.015	0.017	-0.01
1655809433183	-0.015
1655809433185	-0.02		-0.01
1655809433187	-0.02
1655809433189	-0.02		-0.01
1655809433191	-0.015
1655809433193	-0.015		-0.02
1655809433195	-0.01
1655809433197	-0.01	0.017	-0.015
1655809433199	-0.01
1655809433201	-0.015		-0.01
1655809433203	-0.015
1655809433205	-0.015		-0.01
1655809433207	-0.015
1655809433209	-0.015		-0.015
1655809433211	-0.015
1655809433213	-0.015	0.017	-0.015
1655809433215	-0.01
1655809433217	-0.01		-0.01
1655809433219	-0.01
1655809433221	-0.015		-0.01
1655809433223	-0.015
1655809433225	-0.02		-0.01
1655809433227	-0.02
1655809433229	-0.02	0.017	-0.01
1655809433231	-0.015
1655809433233	-0.015		-0.02
1655809433235	-0.01
1655809433237	-0.01		-0.02
1655809433239	-0.01
1655809433241	-0.015		-0.01
1655809433243	-0.015
1655809433245	-0.015	0.017	-0.01
1655809433247	-0.015
1655809433249	-0.015		-0.01
1655809433251	-0.015
1655809433253	-0.015		-0.015
1655809433255	-0.01
1655809433258	-0.01		-0.015
1655809433260	-0.01
1655809433262	-0.015	0.017	-0.01
1655809433264	-0.015
1655809433266	-0.015		-0.01
1655809433268	-0.015
1655809433270	-0.01		-0.01
1655809433272	-0.01
1655809433274	-0.01		-0.015
1655809433276	-0.01
1655809433278	-0.01	0.018	-0.015
1655809433280	-0.01
1655809433282	-0.01		-0.01
1655809433284	-0.015
1655809433286	-0.02		-0.01
1655809433288	-0.02
1655809433290	-0.02		-0.01
1655809433292	-0.015
1655809433294	-0.015	0.019	-0.02
1655809433296	-0.01
1655809433298	-0.01		-0.02
1655809433300	-0.01
1655809433302	-0.015		-0.01
1655809433304	-0.015
1655809433306	-0.015		-0.01
1655809433308	-0.015
1655809433310	-0.015	0.021	-0.015
1655809433312	-0.01
1655809433314	-0.01		-0.02
1655809433316	-0.01
1655809433318	-0.01		-0.015
1655809433320	-0.01
1655809433322	-0.01		-0.01
1655809433324	-0.015
1655809433326	-0.02	0.021	-0.01
1655809433328	-0.02
1655809433330	-0.02		-0.015
1655809433332	-0.02
1655809433334	-0.015		-0.02
1655809433336	-0.01
1655809433338	-0.01		-0.02
1655809433340	-0.01
1655809433342	-0.01	0.021	-0.01
1655809433344	-0.015
1655809433346	-0.015		-0.01
1655809433348	-0.015
1655809433350	-0.02		-0.01
1655809433352	-0.015
1655809433354	-0.015		-0.02
1655809433356	-0.01
1655809433358	-0.01	0.021	-0.015
1655809433360	-0.01
1655809433362	-0.01		-0.01
1655809433364	-0.015
1655809433366	-0.015		-0.01
1655809433368	-0.015
1655809433370	-0.015		-0.015
1655809433372	-0.015
1655809433374	-0.01	0.021	-0.02
1655809433376	-0.01
1655809433378	-0.005		-0.015
1655809433380	-0.01
1655809433382	-0.01		-0.01
1655809433384	-0.015
1655809433386	-0.02		-0.01
1655809433388	-0.02
1655809433390	-0.02	0.021	-0.01
1655809433392	-0.02
1655809433394	-0.015		-0.015
1655809433396	-0.01
1655809433398	-0.01		-0.015
1655809433400	-0.01
1655809433402	-0.015		-0.01
1655809433404	-0.015
1655809433406	-0.02	0.021	-0.01
1655809433408	-0.02
1655809433410	-0.015		-0.015
1655809433412	-0.015
1655809433414	-0.015		-0.02
1655809433416	-0.01
1655809433418	-0.01		-0.015
1655809433420	-0.01
1655809433422	-0.015	0.021	-0.01
1655809433424	-0.015
1655809433426	-0.02		-0.01
1655809433428	-0.025
1655809433430	-0.02		-0.01
1655809433432	-0.02
1655809433434	-0.015		-0.015
1655809433436	-0.01
1655809433438	-0.01	0.021	-0.015
1655809433440	-0.01
1655809433442	-0.01		-0.01
1655809433444	-0.015
1655809433446	-0.02		-0.005
1655809433448	-0.02
1655809433450	-0.02		-0.01
1655809433452	-0.015
1655809433454	-0.015	0.02	-0.015
1655809433456	-0.01
1655809433458	-0.01		-0.015
1655809433460	-0.01
1655809433462	-0.015		-0.01
1655809433464	-0.015
1655809433466	-0.02		-0.01
1655809433468	-0.02
1655809433470	-0.015	0.018	-0.01
1655809433472	-0.015
1655809433474	-0.015		-0.015
1655809433476	-0.01
1655809433478	-0.01		-0.015
1655809433480	-0.01
1655809433482	-0.01		-0.01
1655809433484	-0.015
1655809433486	-0.015	0.017	-0.01
1655809433488	-0.02
1655809433490	-0.015		-0.01
1655809433492	-0.015
1655809433494	-0.015		-0.02
1655809433496	-0.01
1655809433498	-0.01		-0.015
1655809433500	-0.01
1655809433502	-0.015	0.016	-0.01
1655809433504	-0.015
1655809433506	-0.02		-0.01
1655809433508	-0.02
1655809433510	-0.02		-0.015
1655809433512	-0.015
1655809433514	-0.015		-0.02
1655809433516	-0.01
1655809433518	-0.01	0.016	-0.015
1655809433520	-0.01
1655809433522	-0.01		-0.01
1655809433524	-0.015
1655809433526	-0.015		-0.01
1655809433528	-0.015
1655809433530	-0.015		-0.015
1655809433532	-0.015
1655809433534	-0.01	0.016	-0.02
1655809433536	-0.01
1655809433538	-0.005		-0.015
1655809433540	-0.005
1655809433542	-0.01		-0.01
1655809433544	-0.015
1655809433546	-0.015		-0.01
1655809433548	-0.02
1655809433550	-0.015	0.017	-0.01
1655809433552	-0.015
1655809433554	-0.015		-0.015
1655809433556	-0.01
1655809433558	-0.01		-0.015
1655809433560	-0.01
1655809433562	-0.01		-0.015
1655809433564	-0.015
1655809433566	-0.015	0.018	-0.01
1655809433568	-0.015
1655809433570	-0.015		-0.01
1655809433572	-0.015
1655809433574	-0.015		-0.02
1655809433576	-0.01
1655809433578	-0.01		-0.015
1655809433580	-0.01
1655809433582	-0.01	0.019	-0.01
1655809433584	-0.015
1655809433586	-0.02		-0.01
1655809433588	-0.02
1655809433590	-0.02		-0.01
1655809433592	-0.015
1655809433594	-0.015		-0.015
1655809433596	-0.01
1655809433598	-0.01	0.02	-0.015
1655809433600	-0.01
1655809433602	-0.015		-0.015
1655809433604	-0.015
1655809433606	-0.02		-0.01
1655809433608	-0.02
1655809433610	-0.02		-0.01
1655809433612	-0.015
1655809433614	-0.01	0.02	-0.015
1655809433616	-0.01
1655809433618	-0.01		-0.015
1655809433620	-0.01
1655809433622	-0.015		-0.01
1655809433624	-0.015
1655809433626	-0.02		-0.01
1655809433628	-0.02
1655809433630	-0.02	0.019	-0.01
1655809433632	-0.015
1655809433634	-0.015		-0.015
1655809433636	-0.01
1655809433638	-0.01		-0.015
1655809433640	-0.01
1655809433642	-0.01		-0.01
1655809433644	-0.015
1655809433646	-0.015	0.018	-0.01
1655809433648	-0.015
1655809433650	-0.015		-0.01
1655809433652	-0.015
1655809433654	-0.015		-0.015
1655809433656	-0.015
1655809433658	-0.01		-0.015
1655809433660	-0.01
1655809433662	-0.01	0.018	-0.01
1655809433664	-0.015
1655809433666	-0.02		-0.01
1655809433668	-0.02
1655809433670	-0.02		-0.01
1655809433672	-0.015
1655809433674	-0.015		-0.015
1655809433676	-0.01
1655809433678	-0.01	0.018	-0.015
1655809433680	-0.01
1655809433682	-0.01		-0.01
1655809433684	-0.015
1655809433686	-0.015		-0.01
1655809433688	-0.015
1655809433690	-0.015		-0.01
1655809433692	-0.015
1655809433694	-0.015	0.018	-0.015
1655809433696	-0.015
1655809433698	-0.01		-0.015
1655809433700	-0.01
1655809433702	-0.01		-0.01
1655809433704	-0.015
1655809433706	-0.02		-0.01
1655809433708	-0.02
1655809433710	-0.015	0.018	-0.01
1655809433712	-0.015
1655809433714	-0.015		-0.015
1655809433716	-0.01
1655809433718	-0.01		-0.015
1655809433720	-0.01
1655809433722	-0.01		-0.01
1655809433724	-0.015
1655809433726	-0.015	0.018	-0.01
1655809433728	-0.02
1655809433730	-0.015		-0.01
1655809433732	-0.015
1655809433734	-0.015		-0.015
1655809433736	-0.01
1655809433738	-0.01		-0.015
1655809433740	-0.005
1655809433742	-0.01	0.018	-0.01
1655809433744	-0.01
1655809433746	-0.015		-0.01
1655809433748	-0.015
1655809433750	-0.015		-0.01
1655809433752	-0.015
1655809433754	-0.015		-0.015
1655809433756	-0.01
1655809433758	-0.01	0.018	-0.015
1655809433760	-0.005
1655809433762	-0.01		-0.01
1655809433764	-0.01
1655809433766	-0.015		-0.01
1655809433768	-0.015
1655809433770	-0.015		-0.01
1655809433772	-0.015
1655809433774	-0.015	0.018	-0.015
1655809433776	-0.01
1655809433778	-0.01		-0.02
1655809433780	-0.01
1655809433782	-0.01		-0.015
1655809433784	-0.015
1655809433786	-0.015		-0.01
1655809433788	-0.02
1655809433790	-0.02	0.018	-0.01
1655809433792	-0.015
1655809433794	-0.015		-0.015
1655809433796	-0.01
1655809433798	-0.01		-0.015
1655809433800	-0.01
1655809433802	-0.01		-0.015
1655809433804	-0.015
1655809433806	-0.015	0.018	-0.01
1655809433808	-0.02
1655809433810	-0.02		-0.015
1655809433812	-0.015
1655809433814	-0.015		-0.02
1655809433816	-0.01
1655809433818	-0.01		-0.015
1655809433820	-0.01
1655809433822	-0.01	0.018	-0.01
1655809433824	-0.015
1655809433826	-0.015		-0.01
1655809433828	-0.02
1655809433830	-0.02		-0.01
1655809433832	-0.015
1655809433834	-0.015		-0.015
1655809433836	-0.01
1655809433838	-0.01	0.018	-0.015
1655809433840	-0.01
1655809433842	-0.01		-0.01
1655809433844	-0.015
1655809433846	-0.015		-0.01
1655809433848	-0.015
1655809433850	-0.015		-0.015
1655809433852	-0.015
1655809433854	-0.015	0.018	-0.015
1655809433856	-0.01
1655809433858	-0.01		-0.015
1655809433860	-0.01
1655809433862	-0.01		-0.01
1655809433864	-0.015
1655809433866	-0.015		-0.01
1655809433868	-0.02
1655809433870	-0.02	0.018	-0.01
1655809433872	-0.02
1655809433874	-0.015		-0.015
1655809433876	-0.015
1655809433878	-0.015		-0.015
1655809433880	-0.01
1655809433882	-0.01		-0.01
1655809433884	-0.015
1655809433886	-0.015	0.02	-0.01
1655809433888	-0.02
1655809433890	-0.02		-0.01
1655809433892	-0.015
1655809433894	-0.015		-0.015
1655809433896	-0.015
1655809433898	-0.01		-0.015
1655809433900	-0.01
1655809433902	-0.015	0.021	-0.01
1655809433904	-0.015
1655809433906	-0.02		-0.01
1655809433908	-0.02
1655809433910	-0.02		-0.01
1655809433912	-0.015
1655809433914	-0.015		-0.015
1655809433916	-0.01
1655809433918	-0.01	0.023	-0.015
1655809433920	-0.01
1655809433922	-0.01		-0.015
1655809433924	-0.015
1655809433926	-0.015		-0.01
1655809433928	-0.02
1655809433930	-0.015		-0.015
1655809433932	-0.015
1655809433934	-0.015	0.023	-0.02
1655809433936	-0.01
1655809433938	-0.01		-0.015
1655809433940	-0.01
1655809433942	-0.015		-0.01
1655809433944	-0.015
1655809433946	-0.015		-0.01
1655809433948	-0.015
1655809433950	-0.015	0.023	-0.01
1655809433952	-0.015
1655809433954	-0.015		-0.02
1655809433956	-0.01
1655809433958	-0.01		-0.015
1655809433960	-0.005
1655809433962	-0.01		-0.01
1655809433964	-0.01
1655809433966	-0.015	0.023	-0.01
1655809433968	-0.015
1655809433970	-0.015		-0.01
1655809433972	-0.015
1655809433974	-0.015		-0.015
1655809433976	-0.01
1655809433978	-0.01		-0.015
1655809433980	-0.01
1655809433982	-0.01	0.022	-0.01
1655809433984	-0.015
1655809433986	-0.015		-0.01
1655809433988	-0.015
1655809433990	-0.015		-0.01
1655809433992	-0.015
1655809433994	-0.015		-0.015
1655809433996	-0.01
1655809433998	-0.01	0.021	-0.015
1655809434000	-0.01
1655809434002	-0.01		-0.01
1655809434004	-0.015
1655809434006	-0.015		-0.01
1655809434008	-0.02
1655809434010	-0.02		-0.01
1655809434012	-0.015
1655809434014	-0.015	0.02	-0.015
1655809434016	-0.015
1655809434018	-0.01		-0.015
1655809434020	-0.01
1655809434022	-0.015		-0.015
1655809434024	-0.015
1655809434026	-0.02		-0.01
1655809434028	-0.02
1655809434030	-0.015	0.018	-0.015
1655809434032	-0.015
1655809434034	-0.015		-0.02
1655809434036	-0.01
1655809434038	-0.01		-0.015
1655809434040	-0.01
1655809434042	-0.01		-0.015
1655809434044	-0.015
1655809434046	-0.02	0.017	-0.01
1655809434048	-0.02
1655809434050	-0.02		-0.01
1655809434052	-0.015
1655809434054	-0.015		-0.015
1655809434056	-0.01
1655809434058	-0.01		-0.015
1655809434060	-0.005
1655809434062	-0.01	0.017	-0.01
1655809434064	-0.015
1655809434066	-0.015		-0.005
1655809434068	-0.015
1655809434070	-0.015		-0.01
1655809434072	-0.015
1655809434074	-0.015		-0.015
1655809434076	-0.01
1655809434078	-0.01	0.017	-0.02
1655809434080	-0.01
1655809434082	-0.01		-0.015
1655809434084	-0.015
1655809434086	-0.015		-0.01
1655809434088	-0.02
1655809434090	-0.02		-0.01
1655809434092	-0.015
1655809434094	-0.015	0.017	-0.015
1655809434096	-0.01
1655809434098	-0.01		-0.015
1655809434100	-0.01
1655809434102	-0.01		-0.01
1655809434104	-0.015
1655809434106	-0.015		-0.01
1655809434108	-0.02
1655809434110	-0.02	0.017	-0.01
1655809434112	-0.015
1655809434114	-0.015		-0.015
1655809434116	-0.015
1655809434118	-0.01		-0.015
1655809434120	-0.01
1655809434122	-0.015		-0.015
1655809434124	-0.015
1655809434126	-0.02	0.017	-0.01
1655809434128	-0.02
1655809434130	-0.015		-0.01
1655809434132	-0.015
1655809434134	-0.015		-0.02
1655809434136	-0.015
1655809434138	-0.01		-0.015
1655809434140	-0.005
1655809434142	-0.01	0.017	-0.015
1655809434144	-0.01
1655809434146	-0.015		-0.015
1655809434148	-0.015
1655809434150	-0.015		-0.015
1655809434152	-0.015
1655809434154	-0.01		-0.015
1655809434156	-0.01
1655809434158	-0.005	0.017	-0.015
1655809434160	-0.005
1655809434162	-0.01		-0.015
1655809434164	-0.01
1655809434166	-0.015		-0.01
1655809434168	-0.02
1655809434170	-0.02		-0.01
1655809434172	-0.015
1655809434174	-0.015	0.017	-0.02
1655809434176	-0.015
1655809434178	-0.01		-0.02
1655809434180	-0.01
1655809434182	-0.01		-0.015
1655809434184	-0.015
1655809434186	-0.015		-0.01
1655809434188	-0.015
1655809434190	-0.015	0.017	-0.01
1655809434192	-0.015
1655809434194	-0.015		-0.015
1655809434196	-0.01
1655809434198	-0.01		-0.015
1655809434200	-0.01
1655809434202	-0.01		-0.015
1655809434204	-0.015
1655809434206	-0.015	0.017	-0.01
1655809434208	-0.02
1655809434210	-0.02		-0.01
1655809434212	-0.015
1655809434214	-0.015		-0.015
1655809434216	-0.015
1655809434218	-0.01		-0.015
1655809434220	-0.01
1655809434222	-0.01	0.017	-0.015
1655809434224	-0.015
1655809434226	-0.02		-0.01
1655809434228	-0.02
1655809434230	-0.02		-0.01
1655809434232	-0.015
1655809434234	-0.015		-0.015
1655809434236	-0.015
1655809434238	-0.015	0.018	-0.02
1655809434240	-0.01
1655809434242	-0.015		-0.015
1655809434244	-0.015
1655809434246	-0.015		-0.01
1655809434248	-0.02
1655809434250	-0.02		-0.01
1655809434252	-0.015
1655809434254	-0.015	0.018	-0.015
1655809434256	-0.015
1655809434258	-0.01		-0.02
1655809434260	-0.01
1655809434262	-0.01		-0.015
1655809434264	-0.015
1655809434266	-0.02		-0.01
1655809434268	-0.02
1655809434270	-0.02	0.018	-0.01
1655809434272	-0.02
1655809434274	-0.015		-0.015
1655809434276	-0.015
1655809434278	-0.01		-0.015
1655809434280	-0.01
1655809434282	-0.01		-0.015
1655809434284	-0.015
1655809434286	-0.015	0.018	-0.01
1655809434288	-0.02
1655809434290	-0.02		-0.01
1655809434292	-0.015
1655809434294	-0.015		-0.015
1655809434296	-0.015
1655809434298	-0.01		-0.015
1655809434300	-0.01
1655809434302	-0.01	0.019	-0.015
1655809434304	-0.015
1655809434306	-0.015		-0.01
1655809434308	-0.02
1655809434310	-0.02		-0.01
1655809434312	-0.015
1655809434314	-0.015		-0.015
1655809434316	-0.015
1655809434318	-0.01	0.019	-0.02
1655809434320	-0.01
1655809434322	-0.01		-0.015
1655809434324	-0.015
1655809434326	-0.015		-0.01
1655809434328	-0.02
1655809434330	-0.02		-0.01
1655809434332	-0.02
1655809434334	-0.015	0.02	-0.015
1655809434336	-0.015
1655809434338	-0.01		-0.015
1655809434340	-0.01
1655809434342	-0.01		-0.015
1655809434344	-0.015
1655809434346	-0.015		-0.01
1655809434348	-0.02
1655809434350	-0.02	0.02	-0.01
1655809434352	-0.02
1655809434354	-0.015		-0.015
1655809434356	-0.015
1655809434358	-0.01		-0.015
1655809434360	-0.01
1655809434362	-0.01		-0.015
1655809434364	-0.015
1655809434366	-0.015	0.02	-0.01
1655809434368	-0.02
1655809434370	-0.02		-0.01
1655809434372	-0.015
1655809434374	-0.015		-0.015
1655809434376	-0.015
1655809434378	-0.01		-0.015
1655809434380	-0.01
1655809434382	-0.01	0.02	-0.015
1655809434384	-0.01
1655809434386	-0.015		-0.01
1655809434388	-0.015
1655809434390	-0.015		-0.01
1655809434392	-0.015
1655809434394	-0.015		-0.015
1655809434396	-0.015
1655809434398	-0.01	0.02	-0.015
1655809434400	-0.01
1655809434402	-0.01		-0.01
1655809434404	-0.01
1655809434406	-0.015		-0.01
1655809434408	-0.015
1655809434410	-0.02		-0.01
1655809434412	-0.02
1655809434414	-0.02	0.02	-0.015
1655809434416	-0.015
1655809434418	-0.015		-0.02
1655809434420	-0.01
1655809434422	-0.01		-0.015
1655809434424	-0.015
1655809434426	-0.015		-0.01
1655809434428	-0.02
1655809434430	-0.02	0.02	-0.01
1655809434432	-0.015
1655809434434	-0.015		-0.015
1655809434436	-0.015
1655809434438	-0.01		-0.015
1655809434440	-0.01
1655809434442	-0.01		-0.01
1655809434444	-0.015
1655809434446	-0.015	0.02	-0.01
1655809434448	-0.015
1655809434450	-0.015		-0.01
1655809434452	-0.015
1655809434454	-0.015		-0.015
1655809434456	-0.015
1655809434458	-0.01		-0.02
1655809434460	-0.01
1655809434462	-0.01	0.02	-0.015
1655809434464	-0.015
1655809434466	-0.015		-0.01
1655809434468	-0.02
1655809434470	-0.02		-0.01
1655809434472	-0.015
1655809434474	-0.015		-0.015
1655809434476	-0.015
1655809434478	-0.01	0.02	-0.015
1655809434480	-0.01
1655809434482	-0.01		-0.015
1655809434484	-0.015
1655809434486	-0.015		-0.01
1655809434488	-0.02
1655809434490	-0.02		-0.01
1655809434492	-0.015
1655809434494	-0.015	0.02	-0.015
1655809434496	-0.01
1655809434498	-0.01		-0.02
1655809434500	-0.01
1655809434502	-0.01		-0.015
1655809434504	-0.01
1655809434506	-0.015		-0.01
1655809434508	-0.02
1655809434510	-0.02	0.02	-0.01
1655809434512	-0.02
1655809434514	-0.02		-0.02
1655809434516	-0.015
1655809434518	-0.015		-0.02
1655809434520	-0.01
1655809434522	-0.01		-0.015
1655809434524	-0.01
1655809434526	-0.015	0.018	-0.01
1655809434528	-0.015
1655809434530	-0.015		-0.01
1655809434532	-0.015
1655809434534	-0.01		-0.02
1655809434536	-0.01
1655809434538	-0.01		-0.02
1655809434540	-0.01
1655809434542	-0.01	0.017	-0.015
1655809434544	-0.01
1655809434546	-0.015		-0.01
1655809434548	-0.015
1655809434550	-0.02		-0.015
1655809434552	-0.02
1655809434554	-0.015		-0.02
1655809434556	-0.015
1655809434558	-0.01	0.017	-0.015
1655809434560	-0.01
1655809434562	-0.01		-0.015
1655809434564	-0.015
1655809434566	-0.015		-0.01
1655809434568	-0.02
1655809434570	-0.02		-0.01
1655809434572	-0.015
1655809434574	-0.015	0.018	-0.015
1655809434576	-0.015
1655809434578	-0.01		-0.02
1655809434580	-0.01
1655809434582	-0.01		-0.015
1655809434584	-0.01
1655809434586	-0.015		-0.01
1655809434588	-0.02
1655809434590	-0.02	0.019	-0.01
1655809434592	-0.02
1655809434594	-0.015		-0.02
1655809434596	-0.015
1655809434598	-0.01		-0.02
1655809434600	-0.01
1655809434602	-0.01		-0.015
1655809434604	-0.015
1655809434606	-0.02	0.02	-0.01
1655809434608	-0.02
1655809434610	-0.02		-0.01
1655809434612	-0.02
1655809434614	-0.015		-0.015
1655809434616	-0.015
1655809434618	-0.01		-0.015
1655809434620	-0.01
1655809434622	-0.01	0.021	-0.015
1655809434624	-0.015
1655809434626	-0.02		-0.01
1655809434628	-0.02
1655809434630	-0.02		-0.01
1655809434632	-0.02
1655809434634	-0.015		-0.015
1655809434636	-0.015
1655809434638	-0.01	0.021	-0.015
1655809434640	-0.01
1655809434642	-0.015		-0.01
1655809434644	-0.015
1655809434646	-0.02		-0.01
1655809434648	-0.02
1655809434650	-0.02		-0.01
1655809434652	-0.015
1655809434654	-0.015	0.021	-0.02
1655809434656	-0.015
1655809434658	-0.01		-0.02
1655809434660	-0.01
1655809434662	-0.01		-0.015
1655809434664	-0.015
1655809434666	-0.015		-0.01
1655809434668	-0.02
1655809434670	-0.02	0.021	-0.01
1655809434672	-0.02
1655809434674	-0.015		-0.015
1655809434676	-0.015
1655809434678	-0.01		-0.02
1655809434680	-0.01
1655809434682	-0.01		-0.015
1655809434684	-0.015
1655809434686	-0.02	0.021	-0.01
1655809434688	-0.02
1655809434690	-0.025		-0.01
1655809434692	-0.02
1655809434694	-0.02		-0.015
1655809434696	-0.015
1655809434698	-0.01		-0.015
1655809434700	-0.01
1655809434702	-0.01	0.021	-0.015
1655809434704	-0.01
1655809434706	-0.015		-0.01
1655809434708	-0.015
1655809434710	-0.015		-0.01
1655809434712	-0.015
1655809434714	-0.015		-0.015
1655809434716	-0.015
1655809434718	-0.01	0.021	-0.015
1655809434720	-0.01
1655809434722	-0.01		-0.015
1655809434724	-0.01
1655809434726	-0.015		-0.01
1655809434728	-0.015
1655809434730	-0.02		-0.01
1655809434732	-0.015
1655809434734	-0.015	0.021	-0.015
1655809434736	-0.01
1655809434738	-0.01		-0.02
1655809434740	-0.01
1655809434742	-0.01		-0.015
1655809434744	-0.015
1655809434746	-0.02		-0.01
1655809434748	-0.02
1655809434750	-0.02	0.021	-0.01
1655809434752	-0.02
1655809434754	-0.02		-0.015
1655809434756	-0.015
1655809434758	-0.015		-0.02
1655809434760	-0.01
1655809434762	-0.01		-0.015
1655809434764	-0.01
1655809434766	-0.015	0.021	-0.015
1655809434768	-0.015
1655809434770	-0.02		-0.015
1655809434772	-0.02
1655809434774	-0.015		-0.015
1655809434776	-0.015
1655809434778	-0.015		-0.02
1655809434780	-0.01
1655809434782	-0.01	0.021	-0.015
1655809434784	-0.01
1655809434786	-0.015		-0.01
1655809434788	-0.015
1655809434790	-0.02		-0.01
1655809434792	-0.015
1655809434794	-0.015		-0.015
1655809434796	-0.015
1655809434798	-0.01	0.021	-0.02
1655809434800	-0.01
1655809434802	-0.01		-0.015
1655809434804	-0.01
1655809434806	-0.015		-0.01
1655809434808	-0.015
1655809434810	-0.015		-0.01
1655809434812	-0.015
1655809434814	-0.015	0.021	-0.015
1655809434816	-0.015
1655809434818	-0.01		-0.015
1655809434820	-0.01
1655809434822	-0.01		-0.015
1655809434824	-0.01
1655809434826	-0.015		-0.01
1655809434828	-0.02
1655809434830	-0.02	0.021	-0.015
1655809434832	-0.02
1655809434834	-0.02		-0.02
1655809434836	-0.015
1655809434838	-0.015		-0.02
1655809434840	-0.01
1655809434842	-0.01		-0.015
1655809434844	-0.01
1655809434846	-0.015	0.02	-0.01
1655809434848	-0.02
1655809434850	-0.02		-0.01
1655809434852	-0.02
1655809434854	-0.015		-0.015
1655809434856	-0.015
1655809434858	-0.015		-0.02
1655809434860	-0.015
1655809434862	-0.01	0.018	-0.015
1655809434864	-0.015
1655809434866	-0.015		-0.01
1655809434868	-0.02
1655809434870	-0.02		-0.01
1655809434872	-0.02
1655809434874	-0.015		-0.015
1655809434876	-0.015
1655809434878	-0.015	0.017	-0.02
1655809434880	-0.01
1655809434882	-0.01		-0.015
1655809434884	-0.01
1655809434886	-0.015		-0.015
1655809434888	-0.015
1655809434890	-0.02		-0.015
1655809434892	-0.02
1655809434894	-0.015	0.016	-0.015
1655809434896	-0.015
1655809434898	-0.015		-0.02
1655809434900	-0.01
1655809434902	-0.01		-0.015
1655809434904	-0.015
1655809434906	-0.015		-0.01
1655809434908	-0.02
1655809434910	-0.02	0.014	-0.01
1655809434912	-0.015
1655809434914	-0.015		-0.015
1655809434916	-0.015
1655809434918	-0.015		-0.02
1655809434920	-0.01
1655809434922	-0.01		-0.015
1655809434924	-0.015
1655809434926	-0.02	0.013	-0.01
1655809434928	-0.02
1655809434930	-0.02		-0.01
1655809434932	-0.02
1655809434934	-0.015		-0.015
1655809434936	-0.015
1655809434938	-0.015		-0.02
1655809434940	-0.01
1655809434942	-0.01	0.012	-0.015
1655809434944	-0.015
1655809434946	-0.015		-0.01
1655809434948	-0.015
1655809434950	-0.02		-0.01
1655809434952	-0.02
1655809434954	-0.015		-0.015
1655809434956	-0.015
1655809434958	-0.01	0.012	-0.02
1655809434960	-0.01
1655809434962	-0.01		-0.015
1655809434964	-0.015
1655809434966	-0.015		-0.01
1655809434968	-0.02
1655809434970	-0.02		-0.01
1655809434972	-0.02
1655809434974	-0.015	0.012	-0.015
1655809434976	-0.015
1655809434978	-0.015		-0.02
1655809434980	-0.015
1655809434982	-0.015		-0.015
1655809434984	-0.015
1655809434986	-0.015		-0.01
1655809434988	-0.015
1655809434990	-0.02	0.012	-0.01
1655809434992	-0.02
1655809434994	-0.015		-0.015
1655809434996	-0.015
1655809434998	-0.01		-0.015
1655809435000	-0.01
1655809435002	-0.01		-0.015
1655809435004	-0.01
1655809435006	-0.015	0.012	-0.01
1655809435008	-0.015
1655809435010	-0.02		-0.01
1655809435012	-0.02
1655809435014	-0.015		-0.015
1655809435016	-0.015
1655809435018	-0.01		-0.02
1655809435020	-0.01
1655809435022	-0.01	0.012	-0.015
1655809435024	-0.015
1655809435026	-0.015		-0.01
1655809435028	-0.02
1655809435030	-0.02		-0.01
1655809435032	-0.02
1655809435034	-0.015		-0.015
1655809435036	-0.015
1655809435038	-0.01	0.012	-0.02
1655809435040	-0.01
1655809435042	-0.01		-0.015
1655809435044	-0.01
1655809435046	-0.015		-0.01
1655809435048	-0.015
1655809435050	-0.02		-0.01
1655809435052	-0.02
1655809435054	-0.015	0.013	-0.015
1655809435056	-0.015
1655809435058	-0.01		-0.02
1655809435060	-0.01
1655809435062	-0.01		-0.015
1655809435064	-0.01
1655809435066	-0.015		-0.01
1655809435068	-0.02
1655809435070	-0.02	0.014	-0.01
1655809435072	-0.02
1655809435074	-0.02		-0.015
1655809435076	-0.015
1655809435078	-0.01		-0.02
1655809435080	-0.01
1655809435082	-0.01		-0.02
1655809435084	-0.01
1655809435086	-0.015	0.014	-0.01
1655809435088	-0.015
1655809435090	-0.02		-0.01
1655809435092	-0.015
1655809435094	-0.015		-0.015
1655809435096	-0.015
1655809435098	-0.015		-0.02
1655809435100	-0.01
1655809435102	-0.01	0.015	-0.015
1655809435104	-0.01
1655809435106	-0.015		-0.01
1655809435108	-0.015
1655809435110	-0.02		-0.01
1655809435112	-0.02
1655809435114	-0.02		-0.015
1655809435116	-0.015
1655809435118	-0.015	0.015	-0.015
1655809435120	-0.01
1655809435122	-0.01		-0.015
1655809435124	-0.01
1655809435126	-0.015		-0.01
1655809435128	-0.02
1655809435130	-0.02		-0.01
1655809435132	-0.02
1655809435134	-0.015	0.017	-0.015
1655809435136	-0.015
1655809435138	-0.01		-0.02
1655809435140	-0.01
1655809435142	-0.01		-0.015
1655809435144	-0.01
1655809435146	-0.015		-0.01
1655809435148	-0.015
1655809435150	-0.02	0.018	-0.01
1655809435152	-0.02
1655809435154	-0.02		-0.015
1655809435156	-0.015
1655809435158	-0.015		-0.02
1655809435160	-0.01
1655809435162	-0.01		-0.015
1655809435164	-0.015
1655809435166	-0.015	0.02	-0.01
1655809435168	-0.02
1655809435170	-0.02		-0.01
1655809435172	-0.02
1655809435174	-0.02		-0.015
1655809435176	-0.02
1655809435178	-0.015		-0.015
1655809435180	-0.01
1655809435182	-0.01	0.021	-0.015
1655809435184	-0.01
1655809435186	-0.015		-0.01
1655809435188	-0.02
1655809435190	-0.02		-0.01
1655809435192	-0.02
1655809435194	-0.015		-0.015
1655809435196	-0.015
1655809435198	-0.01	0.023	-0.02
1655809435200	-0.01
1655809435202	-0.01		-0.015
1655809435204	-0.01
1655809435206	-0.015		-0.01
1655809435208	-0.015
1655809435210	-0.015		-0.01
1655809435212	-0.02
1655809435214	-0.015	0.023	-0.015
1655809435216	-0.015
1655809435218	-0.01		-0.02
1655809435220	-0.01
1655809435222	-0.01		-0.015
1655809435224	-0.01
1655809435226	-0.015		-0.01
1655809435228	-0.015
1655809435230	-0.02	0.023	-0.01
1655809435232	-0.02
1655809435234	-0.015		-0.015
1655809435236	-0.015
1655809435238	-0.015		-0.02
1655809435240	-0.01
1655809435242	-0.01		-0.02
1655809435244	-0.015
1655809435246	-0.015	0.023	-0.015
1655809435248	-0.02
1655809435250	-0.02		-0.01
1655809435252	-0.02
1655809435254	-0.02		-0.015
1655809435256	-0.015
1655809435258	-0.01		-0.02
1655809435260	-0.01
1655809435262	-0.01	0.023	-0.015
1655809435264	-0.01
1655809435266	-0.015		-0.01
1655809435268	-0.015
1655809435270	-0.015		-0.01
1655809435272	-0.015
1655809435274	-0.015		-0.015
1655809435276	-0.015
1655809435278	-0.015	0.025	-0.015
1655809435280	-0.01
1655809435282	-0.01		-0.01
1655809435284	-0.015
1655809435286	-0.015		-0.01
1655809435288	-0.02
1655809435290	-0.02		-0.01
1655809435292	-0.02
1655809435294	-0.02	0.026	-0.01
1655809435296	-0.015
1655809435298	-0.015		-0.02
1655809435300	-0.01
1655809435302	-0.01		-0.02
1655809435304	-0.015
1655809435306	-0.015		-0.015
1655809435308	-0.02
1655809435310	-0.02	0.027	-0.01
1655809435312	-0.02
1655809435314	-0.015		-0.015
1655809435316	-0.015
1655809435318	-0.015		-0.02
1655809435320	-0.01
1655809435322	-0.01		-0.015
1655809435324	-0.01
1655809435326	-0.015	0.026	-0.015
1655809435328	-0.02
1655809435330	-0.02		-0.01
1655809435332	-0.02
1655809435334	-0.02		-0.015
1655809435336	-0.02
1655809435338	-0.015		-0.02
1655809435340	-0.015
1655809435342	-0.01	0.025	-0.015
1655809435344	-0.01
1655809435346	-0.015		-0.015
1655809435348	-0.02
1655809435350	-0.02		-0.015
1655809435352	-0.02
1655809435354	-0.015		-0.015
1655809435356	-0.015
1655809435358	-0.015	0.025	-0.02
1655809435360	-0.01
1655809435362	-0.01		-0.015
1655809435364	-0.01
1655809435366	-0.015		-0.01
1655809435368	-0.015
1655809435370	-0.02		-0.01
1655809435372	-0.015
1655809435374	-0.015	0.023	-0.015
1655809435376	-0.01
1655809435378	-0.01		-0.02
1655809435380	-0.01
1655809435382	-0.005		-0.015
1655809435384	-0.01
1655809435386	-0.01		-0.01
1655809435388	-0.015
1655809435390	-0.02	0.021	-0.01
1655809435392	-0.02
1655809435394	-0.02		-0.015
1655809435396	-0.02
1655809435398	-0.015		-0.02
1655809435400	-0.015
1655809435402	-0.01		-0.015
1655809435404	-0.01
1655809435406	-0.015	0.02	-0.01
1655809435408	-0.015
1655809435410	-0.02		-0.01
1655809435412	-0.02
1655809435414	-0.02		-0.015
1655809435416	-0.015
1655809435418	-0.015		-0.02
1655809435420	-0.015
1655809435422	-0.01	0.018	-0.015
1655809435424	-0.01
1655809435426	-0.015		-0.01
1655809435428	-0.02
1655809435430	-0.02		-0.01
1655809435432	-0.02
1655809435434	-0.02		-0.015
1655809435436	-0.015
1655809435438	-0.015	0.018	-0.02
1655809435440	-0.015
1655809435442	-0.01		-0.015
1655809435444	-0.015
1655809435446	-0.015		-0.01
1655809435448	-0.02
1655809435450	-0.02		-0.01
1655809435452	-0.02
1655809435454	-0.015	0.018	-0.01
1655809435456	-0.015
1655809435458	-0.01		-0.02
1655809435460	-0.01
1655809435462	-0.01		-0.015
1655809435464	-0.01
1655809435466	-0.015		-0.01
1655809435468	-0.015
1655809435470	-0.02	0.018	-0.01
1655809435472	-0.02
1655809435474	-0.015		-0.01
1655809435476	-0.015
1655809435478	-0.01		-0.015
1655809435481	-0.01
1655809435483	-0.01		-0.015
1655809435485	-0.015
1655809435487	-0.015	0.018	-0.01
1655809435489	-0.02
1655809435491	-0.02		-0.01
1655809435493	-0.02
1655809435495	-0.02		-0.015
1655809435497	-0.015
1655809435499	-0.015		-0.02
1655809435501	-0.01
1655809435503	-0.01	0.018	-0.02
1655809435505	-0.01
1655809435507	-0.015		-0.01
1655809435509	-0.015
1655809435511	-0.02		-0.01
1655809435513	-0.02
1655809435515	-0.02		-0.015
[truncated: 29,559 more rows]
[truncated: 1 more columns]
