# Supplementary material for: The PiNe box: Development and validation of an electronic device to time-lock multimodal responses to sensory stimuli in hospitalised infants
Source: PLoS One. 2023 Jul 13;18(7):e0288488. doi: 10.1371/journal.pone.0288488 (PMC10343045; doi:10.1371/journal.pone.0288488)
Supplement: S1 Data — Data files for Study 1, which consisted of 7 recordings where the push button device was manually pressed onto the ECG electrodes to investigate the time difference between the event annotation and recording artefact. Code to analyse this data is provided in S1 Code. (ZIP) [file pone.0288488.s005.zip › pine_test_study1/pine_test_paste_06_waves.csv]

Milliseconds since 01.01.1970	Resp-RESP(Ohm)	Compound ECG-II(mV)	II-II(mV)
1655907842330		-0.01
1655907842334		-0.005
1655907842338		-0.005
1655907842342		-0.005
1655907842346		-0.005
1655907842350		-0.005
1655907842354		-0.005
1655907842358		0
1655907842362		-0.005
1655907842366		-0.005
1655907842370		-0.01
1655907842374		-0.005
1655907842378		-0.005
1655907842382		-0.005
1655907842386		-0.005
1655907842390		-0.005
1655907842394		-0.005
1655907842398		-0.005
1655907842402		-0.005
1655907842406		-0.005
1655907842410		-0.01
1655907842414		-0.01
1655907842418		-0.005
1655907842422		-0.005
1655907842426		-0.01
1655907842430		-0.01
1655907842434		-0.005
1655907842438		-0.005
1655907842442		-0.005
1655907842446		-0.005
1655907842450		-0.005
1655907842454		-0.005
1655907842458		-0.005
1655907842462		-0.005
1655907842466		-0.005
1655907842470		-0.01
1655907842474		-0.005
1655907842478		-0.005
1655907842482		-0.005
1655907842486		-0.005
1655907842490		-0.01
1655907842494		-0.01
1655907842498		-0.01
1655907842502		-0.005
1655907842506		-0.005
1655907842510		-0.005
1655907842514		-0.005
1655907842518		-0.005
1655907842522		-0.005
1655907842526		-0.005
1655907842530		-0.005
1655907842534		-0.005
1655907842538		-0.005
1655907842542		-0.005
1655907842546		-0.005
1655907842550		-0.01
1655907842554		-0.005
1655907842558		-0.005
1655907842562		-0.005
1655907842566		-0.005
1655907842570		-0.005
1655907842574		-0.005
1655907842578		-0.005
1655907842582		-0.005
1655907842586	0.308	-0.005	-0.01
1655907842588			-0.01
1655907842590		-0.01	-0.01
1655907842592			-0.01
1655907842594		-0.01	-0.005
1655907842596			-0.005
1655907842598		-0.005	-0.005
1655907842600			-0.005
1655907842602	0.314	0	-0.005
1655907842604			-0.005
1655907842606		-0.005	-0.005
1655907842608			-0.005
1655907842610		-0.01	-0.005
1655907842612			-0.005
1655907842614		-0.01	-0.005
1655907842616			-0.005
1655907842618	0.319	-0.005	-0.005
1655907842620			-0.005
1655907842622		-0.005	-0.005
1655907842624			-0.01
1655907842626		-0.005	-0.005
1655907842628			-0.005
1655907842630		-0.01	-0.005
1655907842632			-0.005
1655907842634	0.324	-0.005	-0.005
1655907842636			-0.005
1655907842638		-0.005	-0.005
1655907842640			-0.01
1655907842642		-0.005	-0.01
1655907842644			-0.01
1655907842646		-0.005	-0.01
1655907842648			-0.005
1655907842650	0.327	-0.01	-0.005
1655907842652			-0.005
1655907842654		-0.01	-0.01
1655907842656			-0.005
1655907842658		-0.005	-0.005
1655907842660			-0.005
1655907842662		-0.005	-0.005
1655907842664			-0.005
1655907842666	0.329	-0.01	-0.005
1655907842668			-0.005
1655907842670		-0.01	-0.01
1655907842672			-0.005
1655907842674		-0.01	-0.005
1655907842676			-0.005
1655907842678		-0.005	-0.005
1655907842680			-0.005
1655907842682	0.329	-0.005	-0.01
1655907842684			-0.01
1655907842686		-0.005	-0.01
1655907842688			-0.01
1655907842690		-0.005	-0.005
1655907842692			-0.005
1655907842694		-0.005	0
1655907842696			0
1655907842698	0.329	-0.005	-0.005
1655907842700			-0.005
1655907842702		-0.005	-0.01
1655907842704			-0.01
1655907842706		-0.005	-0.01
1655907842708			-0.01
1655907842710		-0.005	-0.005
1655907842712			-0.005
1655907842714	0.327	-0.005	-0.005
1655907842716			-0.005
1655907842718		-0.005	-0.005
1655907842720			-0.005
1655907842722		-0.005	-0.01
1655907842724			-0.01
1655907842726		-0.005	-0.01
1655907842728			-0.005
1655907842730	0.326	-0.01	-0.005
1655907842732			-0.005
1655907842734		-0.01	-0.005
1655907842736			-0.005
1655907842738		-0.005	-0.005
1655907842740			-0.01
1655907842742		-0.005	-0.01
1655907842744			-0.01
1655907842746	0.324	-0.005	-0.01
1655907842748			-0.01
1655907842750		-0.005	-0.01
1655907842752			-0.005
1655907842754		-0.005	-0.005
1655907842756			-0.01
1655907842758		-0.005	-0.01
1655907842760			-0.01
1655907842762	0.324	-0.005	-0.01
1655907842764			-0.01
1655907842766		-0.005	-0.01
1655907842768			-0.01
1655907842770		-0.01	-0.005
1655907842772			-0.005
1655907842774		-0.01	-0.005
1655907842776			-0.005
1655907842778	0.324	-0.005	-0.005
1655907842780			-0.005
1655907842782		-0.005	-0.005
1655907842784			-0.005
1655907842786		-0.005	-0.005
1655907842788			-0.005
1655907842790		-0.01	-0.005
1655907842792			-0.005
1655907842794	0.322	-0.005	-0.005
1655907842796			-0.005
1655907842798		0	-0.005
1655907842800			-0.005
1655907842802		0	-0.005
1655907842804			-0.005
1655907842806		-0.005	-0.005
1655907842808			-0.005
1655907842810	0.32	-0.01	-0.005
1655907842812			-0.005
1655907842814		-0.005	-0.005
1655907842816			-0.005
1655907842818		-0.005	-0.005
1655907842820			-0.005
1655907842822		-0.005	-0.01
1655907842824			-0.01
1655907842826	0.318	-0.005	-0.01
1655907842828			-0.01
1655907842830		-0.005	-0.01
1655907842832			-0.005
1655907842834		-0.005	-0.005
1655907842836			-0.005
1655907842838		-0.005	-0.005
1655907842840			-0.005
1655907842842	0.317	-0.005	-0.005
1655907842844			-0.005
1655907842846		-0.005	-0.005
1655907842848			-0.005
1655907842850		-0.005	-0.005
1655907842852			-0.005
1655907842854		-0.005	-0.005
1655907842856			-0.005
1655907842858	0.316	-0.005	-0.005
1655907842860			-0.01
1655907842862		-0.005	-0.01
1655907842864			-0.01
1655907842866		-0.01	-0.01
1655907842868			-0.01
1655907842870		-0.01	-0.005
1655907842872			-0.005
1655907842874	0.317	-0.005	-0.005
1655907842876			-0.005
1655907842878		-0.005	-0.005
1655907842880			-0.01
1655907842882		-0.005	-0.01
1655907842884			-0.01
1655907842886		-0.01	-0.01
1655907842888			-0.005
1655907842890	0.318	-0.01	-0.005
1655907842892			0
1655907842894		-0.005	0
1655907842896			0
1655907842898		-0.005	-0.005
1655907842900			-0.005
1655907842902		-0.005	-0.01
1655907842904			-0.01
1655907842906	0.32	-0.005	-0.005
1655907842908			-0.005
1655907842910		-0.01	-0.005
1655907842912			-0.005
1655907842914		-0.01	-0.005
1655907842916			-0.005
1655907842918		-0.005	-0.005
1655907842920			-0.005
1655907842922	0.323	-0.005	-0.005
1655907842924			-0.005
1655907842926		-0.005	-0.005
1655907842928			-0.005
1655907842930		-0.01	-0.005
1655907842932			-0.005
1655907842934		-0.005	-0.005
1655907842936			-0.005
1655907842938	0.328	-0.005	-0.005
1655907842940			-0.005
1655907842942		-0.005	-0.005
1655907842944			-0.005
1655907842946		-0.005	-0.005
1655907842948			-0.005
1655907842950		-0.01	-0.005
1655907842952			-0.005
1655907842954	0.332	-0.005	-0.005
1655907842956			-0.005
1655907842958		-0.005	-0.01
1655907842960			-0.01
1655907842962		-0.005	-0.01
1655907842964			-0.01
1655907842966		-0.005	-0.01
1655907842968			-0.005
1655907842970	0.335	-0.01	-0.005
1655907842972			-0.005
1655907842974		-0.005	-0.005
1655907842976			-0.005
1655907842978		-0.005	-0.01
1655907842980			-0.01
1655907842982		-0.005	-0.01
1655907842984			-0.01
1655907842986	0.339	-0.005	-0.01
1655907842988			-0.005
1655907842990		-0.01	-0.005
1655907842992			-0.005
1655907842994		-0.005	-0.005
1655907842996			-0.005
1655907842998		-0.005	-0.005
1655907843000			-0.01
1655907843002	0.343	-0.005	-0.01
1655907843004			-0.01
1655907843006		-0.005	-0.01
1655907843008			-0.01
1655907843010		-0.005	-0.01
1655907843012			-0.005
1655907843014		-0.005	-0.005
1655907843016			-0.005
1655907843018	0.345	-0.005	-0.005
1655907843020			-0.005
1655907843022		-0.005	-0.01
1655907843024			-0.01
1655907843026		-0.005	-0.005
1655907843028			-0.005
1655907843030		-0.005	-0.005
1655907843032			-0.005
1655907843034	0.347	-0.005	-0.005
1655907843036			-0.005
1655907843038		-0.005	-0.005
1655907843040			-0.005
1655907843042		-0.005	-0.01
1655907843044			-0.01
1655907843046		-0.005	-0.01
1655907843048			-0.005
1655907843050	0.345	-0.005	-0.005
1655907843052			-0.005
1655907843054		-0.005	-0.005
1655907843056			-0.005
1655907843058		-0.005	-0.005
1655907843060			-0.01
1655907843062		-0.005	-0.01
1655907843064			-0.01
1655907843066	0.341	-0.005	-0.01
1655907843068			-0.005
1655907843070		-0.005	-0.005
1655907843072			-0.005
1655907843074		-0.005	-0.005
1655907843076			-0.005
1655907843078		-0.005	-0.005
1655907843080			-0.005
1655907843082	0.335	-0.005	-0.01
1655907843084			-0.01
1655907843086		-0.005	-0.01
1655907843088			-0.005
1655907843090		-0.01	-0.005
1655907843092			-0.005
1655907843094		-0.005	0
1655907843096			-0.005
1655907843098	0.326	-0.005	-0.005
1655907843100			-0.005
1655907843102		-0.005	-0.005
1655907843104			-0.005
1655907843106		-0.005	-0.005
1655907843108			-0.005
1655907843110		-0.01	-0.005
1655907843112			-0.005
1655907843114	0.316	-0.01	-0.005
1655907843116			-0.005
1655907843118		-0.01	-0.005
1655907843120			-0.005
1655907843122		-0.01	-0.005
1655907843124			-0.01
1655907843126		-0.005	-0.01
1655907843128			-0.005
1655907843130	0.305	-0.005	-0.005
1655907843132			-0.005
1655907843134		-0.005	-0.005
1655907843136			-0.005
1655907843138		-0.005	-0.005
1655907843140			-0.005
1655907843142		0	-0.005
1655907843144			-0.005
1655907843146	0.294	-0.005	-0.005
1655907843148			-0.005
1655907843150		-0.005	-0.005
1655907843152			-0.005
1655907843154		-0.005	-0.005
1655907843156			-0.005
1655907843158		-0.005	-0.005
1655907843160			-0.005
1655907843162	0.285	-0.005	-0.005
1655907843164			-0.005
1655907843166		-0.005	-0.01
1655907843168			-0.005
1655907843170		-0.01	-0.005
1655907843172			-0.005
1655907843174		-0.01	-0.005
1655907843176			-0.005
1655907843178	0.279	-0.005	-0.005
1655907843180			-0.005
1655907843182		-0.005	-0.01
1655907843184			-0.01
1655907843186		-0.005	-0.01
1655907843188			-0.005
1655907843190		-0.01	-0.005
1655907843192			0
1655907843194	0.274	-0.005	-0.005
1655907843196			-0.005
1655907843198		-0.005	-0.005
1655907843200			-0.01
1655907843202		-0.01	-0.01
1655907843204			-0.01
1655907843206		-0.01	-0.01
1655907843208			-0.01
1655907843210	0.274	-0.01	-0.01
1655907843212			-0.01
1655907843214		-0.01	-0.01
1655907843216			-0.01
1655907843218		0	-0.01
1655907843220			-0.005
1655907843222		0	-0.005
1655907843224			-0.005
1655907843226	0.275	-0.005	-0.005
1655907843228			-0.005
1655907843230		-0.005	-0.005
1655907843232			-0.005
1655907843234		-0.005	0
1655907843236			0
1655907843238		-0.005	-0.005
1655907843240			-0.005
1655907843242	0.28	-0.005	-0.005
1655907843244			-0.005
1655907843246		-0.005	-0.005
1655907843248			-0.005
1655907843250		-0.01	-0.005
1655907843252			-0.005
1655907843254		-0.005	-0.005
1655907843256			-0.005
1655907843258	0.286	-0.005	-0.005
1655907843260			-0.005
1655907843262		-0.005	-0.01
1655907843264			-0.01
1655907843266		-0.005	-0.01
1655907843268			-0.01
1655907843270		-0.01	-0.005
1655907843272			-0.005
1655907843274	0.293	-0.01	-0.005
1655907843276			-0.005
1655907843278		-0.01	-0.005
1655907843280			-0.01
1655907843282		-0.01	-0.01
1655907843284			-0.01
1655907843286		-0.01	-0.01
1655907843288			-0.005
1655907843290	0.3	-0.01	-0.005
1655907843292			-0.005
1655907843294		-0.01	-0.01
1655907843296			-0.01
1655907843298		-0.005	-0.01
1655907843300			-0.01
1655907843302		-0.005	-0.01
1655907843304			-0.01
1655907843306	0.307	-0.005	-0.01
1655907843308			-0.01
1655907843310		-0.01	-0.005
1655907843312			0
1655907843314		-0.005	0
1655907843316			0
1655907843318		0	-0.005
1655907843320			-0.005
1655907843322	0.315	0	-0.005
1655907843324			-0.005
1655907843326		-0.005	-0.005
1655907843328			-0.005
1655907843330		-0.01	-0.005
1655907843332			-0.005
1655907843334		-0.01	-0.005
1655907843336			-0.005
1655907843338	0.32	-0.005	-0.005
1655907843340			-0.01
1655907843342		-0.005	-0.01
1655907843344			-0.01
1655907843346		-0.005	-0.01
1655907843348			-0.005
1655907843350		-0.005	-0.005
1655907843352			-0.005
1655907843354	0.324	-0.01	-0.005
1655907843356			-0.005
1655907843358		-0.005	-0.005
1655907843360			-0.01
1655907843362		-0.005	-0.01
1655907843364			-0.01
1655907843366		-0.005	-0.01
1655907843368			-0.01
1655907843370	0.327	-0.005	-0.01
1655907843372			-0.01
1655907843374		-0.005	-0.01
1655907843376			-0.01
1655907843378		-0.005	-0.01
1655907843380			-0.01
1655907843382		-0.005	-0.01
1655907843384			-0.01
1655907843386	0.331	-0.005	-0.01
1655907843388			-0.01
1655907843390		-0.005	-0.005
1655907843392			-0.005
1655907843394		-0.01	-0.005
1655907843396			-0.005
1655907843399		-0.005	-0.005
1655907843401			-0.01
1655907843403	0.333	-0.005	-0.01
1655907843405			-0.01
1655907843407		-0.005	-0.01
1655907843409			-0.005
1655907843411		-0.005	-0.005
1655907843413			0
1655907843415		-0.005	0
1655907843417			-0.005
1655907843419	0.335	-0.005	-0.005
1655907843421			-0.005
1655907843423		-0.005	-0.01
1655907843425			-0.01
1655907843427		-0.005	-0.01
1655907843429			-0.01
1655907843431		-0.01	-0.01
1655907843433			-0.005
1655907843435	0.334	-0.005	-0.005
1655907843437			-0.005
1655907843439		-0.005	-0.005
1655907843441			-0.005
1655907843443		-0.005	-0.005
1655907843445			-0.005
1655907843447		-0.005	-0.01
1655907843449			-0.01
1655907843451	0.332	-0.01	-0.005
1655907843453			-0.005
1655907843455		-0.005	-0.005
1655907843457			-0.005
1655907843459		-0.005	-0.005
1655907843461			-0.005
1655907843463		-0.005	-0.005
1655907843465			-0.005
1655907843467	0.328	-0.005	-0.005
1655907843469			-0.005
1655907843471		-0.005	-0.005
1655907843473			-0.005
1655907843475		-0.005	-0.005
1655907843477			-0.005
1655907843479		-0.005	-0.005
1655907843481			-0.005
1655907843483	0.322	-0.005	-0.005
1655907843485			-0.01
1655907843487		-0.005	-0.01
1655907843489			-0.01
1655907843491		-0.005	-0.005
1655907843493			-0.005
1655907843495		-0.005	-0.005
1655907843497			-0.005
1655907843499	0.316	0	-0.005
1655907843501			-0.005
1655907843503		0	-0.005
1655907843505			-0.01
1655907843507		-0.005	-0.01
1655907843509			-0.005
1655907843511		-0.005	-0.005
1655907843513			-0.005
1655907843515	0.309	-0.005	-0.005
1655907843517			-0.005
1655907843519		-0.005	-0.005
1655907843521			-0.005
1655907843523		-0.005	-0.01
1655907843525			-0.01
1655907843527		-0.005	-0.01
1655907843529			-0.005
1655907843531	0.304	-0.01	-0.005
1655907843533			-0.005
1655907843535		-0.005	-0.005
1655907843537			-0.005
1655907843539		-0.005	-0.005
1655907843541			-0.005
1655907843543		-0.005	-0.01
1655907843545			-0.01
1655907843547	0.299	-0.005	-0.005
1655907843549			-0.005
1655907843551		-0.005	-0.005
1655907843553			-0.005
1655907843555		-0.005	-0.005
1655907843557			-0.005
1655907843559		0	-0.005
1655907843561			-0.005
1655907843563	0.296	0	-0.005
1655907843565			-0.01
1655907843567		-0.005	-0.01
1655907843569			-0.005
1655907843571		-0.005	-0.005
1655907843573			-0.005
1655907843575		-0.005	-0.005
1655907843577			-0.005
1655907843579	0.294	-0.005	-0.005
1655907843581			-0.005
1655907843583		-0.005	-0.005
1655907843585			-0.01
1655907843587		-0.005	-0.01
1655907843589			-0.005
1655907843591		-0.005	-0.005
1655907843593			0
1655907843595	0.293	-0.005	0
1655907843597			-0.005
1655907843599		-0.005	-0.005
1655907843601			-0.005
1655907843603		-0.005	-0.005
1655907843605			-0.005
1655907843607		-0.005	-0.005
1655907843609			-0.005
1655907843611	0.293	-0.01	-0.005
1655907843613			-0.005
1655907843615		-0.005	-0.005
1655907843617			-0.005
1655907843619		-0.005	-0.005
1655907843621			-0.005
1655907843623		-0.005	-0.01
1655907843625			-0.01
1655907843627	0.291	-0.005	-0.01
1655907843629			-0.005
1655907843631		-0.005	-0.005
1655907843633			-0.005
1655907843635		-0.005	-0.005
1655907843637			-0.005
1655907843639		-0.005	-0.005
1655907843641			-0.005
1655907843643	0.288	-0.005	-0.005
1655907843645			-0.005
1655907843647		-0.005	-0.005
1655907843649			-0.005
1655907843651		-0.005	-0.005
1655907843653			0
1655907843655		-0.005	0
1655907843657			0
1655907843659	0.285	-0.005	-0.005
1655907843661			-0.005
1655907843663		-0.005	-0.005
1655907843665			-0.005
1655907843667		-0.005	-0.005
1655907843669			-0.005
1655907843671		-0.005	-0.005
1655907843673			-0.005
1655907843675	0.28	-0.005	-0.005
1655907843677			-0.005
1655907843679		-0.005	-0.005
1655907843681			-0.005
1655907843683		0	-0.005
1655907843685			-0.005
1655907843687		0	-0.005
1655907843689			-0.005
1655907843691	0.276	-0.005	-0.005
1655907843693			-0.005
1655907843695		-0.005	-0.005
1655907843697			-0.005
1655907843699		-0.005	-0.005
1655907843701			-0.005
1655907843703		-0.005	-0.01
1655907843705			-0.01
1655907843707	0.272	-0.005	-0.01
1655907843709			-0.005
1655907843711		-0.005	-0.005
1655907843713			-0.005
1655907843715		-0.005	-0.005
1655907843717			-0.005
1655907843719		-0.005	-0.005
1655907843721			-0.005
1655907843723	0.269	-0.005	-0.005
1655907843725			-0.005
1655907843727		-0.005	-0.005
1655907843729			-0.005
1655907843731		-0.005	-0.005
1655907843733			-0.005
1655907843735		-0.005	-0.005
1655907843737			-0.005
1655907843739	0.266	-0.005	-0.005
1655907843741			-0.005
1655907843743		-0.005	-0.005
1655907843745			-0.005
1655907843747		-0.005	-0.005
1655907843749			-0.005
1655907843751		-0.005	-0.005
1655907843753			-0.005
1655907843755	0.264	-0.005	-0.005
1655907843757			-0.005
1655907843759		-0.005	-0.005
1655907843761			-0.005
1655907843763		-0.005	-0.005
1655907843765			-0.005
1655907843767		-0.005	-0.005
1655907843769			-0.005
1655907843771	0.261	-0.01	-0.005
1655907843773			-0.005
1655907843775		-0.01	0
1655907843777			0
1655907843779		-0.005	0
1655907843781			-0.005
1655907843783		-0.005	-0.005
1655907843785			-0.005
1655907843787	0.258	-0.005	-0.005
1655907843789			-0.005
1655907843791		-0.005	-0.005
1655907843793			-0.005
1655907843795		-0.005	-0.005
1655907843797			-0.005
1655907843799		-0.005	-0.005
1655907843801			-0.005
1655907843803	0.253	-0.005	-0.005
1655907843805			-0.005
1655907843807		-0.005	-0.005
1655907843809			-0.005
1655907843811		-0.01	-0.005
1655907843813			-0.005
1655907843815		-0.01	-0.005
1655907843817			-0.005
1655907843819	0.249	-0.005	-0.005
1655907843821			-0.005
1655907843823		-0.005	-0.005
1655907843825			-0.005
1655907843827		-0.005	-0.005
1655907843829			-0.005
1655907843831		-0.005	-0.005
1655907843833			-0.005
1655907843835	0.244	-0.005	-0.005
1655907843837			-0.005
1655907843839		-0.005	-0.005
1655907843841			-0.005
1655907843843		-0.005	-0.005
1655907843845			-0.005
1655907843847		-0.005	-0.005
1655907843849			-0.005
1655907843851	0.238	-0.005	-0.005
1655907843853			-0.005
1655907843855		-0.01	-0.005
1655907843857			-0.005
1655907843859		-0.005	-0.005
1655907843861			-0.005
1655907843863		-0.005	-0.01
1655907843865			-0.01
1655907843867	0.232	-0.005	-0.01
1655907843869			-0.01
1655907843871		-0.01	-0.005
1655907843873			-0.005
1655907843875		-0.005	-0.005
1655907843877			-0.005
1655907843879		-0.005	-0.005
1655907843881			-0.005
1655907843883	0.225	-0.005	-0.005
1655907843885			-0.01
1655907843887		-0.005	-0.01
1655907843889			-0.005
1655907843891		-0.01	-0.005
1655907843893			-0.005
1655907843895		-0.005	-0.005
1655907843897			-0.005
1655907843899	0.217	-0.005	-0.005
1655907843901			-0.01
1655907843903		-0.005	-0.01
1655907843905			-0.01
1655907843907		-0.005	-0.01
1655907843909			-0.01
1655907843911		-0.01	-0.005
1655907843913			-0.005
1655907843915	0.21	-0.01	-0.005
1655907843917			-0.005
1655907843919		-0.005	-0.005
1655907843921			-0.005
1655907843923		-0.005	-0.005
1655907843925			-0.01
1655907843927		-0.005	-0.005
1655907843929			-0.005
1655907843931	0.202	-0.005	-0.005
1655907843933			-0.005
1655907843935		-0.01	-0.005
1655907843937			-0.005
1655907843939		-0.005	-0.005
1655907843941			-0.005
1655907843943		-0.005	-0.005
1655907843945			-0.005
1655907843947	0.196	-0.005	-0.01
1655907843949			-0.01
1655907843951		-0.01	-0.005
1655907843953			-0.005
1655907843955		-0.01	-0.005
1655907843957			-0.005
1655907843959		-0.01	-0.005
1655907843961			-0.005
1655907843963	0.192	-0.005	-0.01
1655907843965			-0.01
1655907843967		-0.005	-0.01
1655907843969			-0.005
1655907843971		-0.01	-0.005
1655907843973			-0.005
1655907843975		-0.01	-0.005
1655907843977			-0.005
1655907843979	0.19	-0.005	-0.005
1655907843981			-0.005
1655907843983		-0.005	-0.01
1655907843985			-0.01
1655907843987		-0.005	-0.005
1655907843989			-0.005
1655907843991		-0.01	-0.005
1655907843993			-0.005
1655907843995	0.191	-0.01	-0.005
1655907843997			-0.005
1655907843999		-0.005	-0.005
1655907844001			-0.005
1655907844003		-0.005	-0.01
1655907844005			-0.01
1655907844007		-0.005	-0.01
1655907844009			-0.01
1655907844011	0.194	-0.01	-0.005
1655907844013			-0.005
1655907844015		-0.01	-0.005
1655907844017			-0.005
1655907844019		-0.005	-0.005
1655907844021			-0.005
1655907844023		-0.005	-0.005
1655907844025			-0.01
1655907844027	0.199	-0.005	-0.01
1655907844029			-0.01
1655907844031		-0.01	-0.005
1655907844033			-0.005
1655907844035		-0.01	-0.005
1655907844037			-0.005
1655907844039		-0.005	-0.005
1655907844041			-0.01
1655907844043	0.205	-0.005	-0.01
1655907844045			-0.01
1655907844047		-0.005	-0.01
1655907844049			-0.01
1655907844051		-0.01	-0.01
1655907844053			-0.01
1655907844055		-0.005	-0.01
1655907844057			-0.005
1655907844059	0.212	-0.005	-0.005
1655907844061			-0.005
1655907844063		-0.005	-0.01
1655907844065			-0.01
1655907844067		-0.005	-0.01
1655907844069			-0.01
1655907844071		-0.01	-0.01
1655907844073			-0.005
1655907844075	0.218	-0.005	-0.005
1655907844077			-0.005
1655907844079		-0.005	-0.005
1655907844081			-0.01
1655907844083		-0.005	-0.01
1655907844085			-0.01
1655907844087		-0.005	-0.01
1655907844089			-0.01
1655907844091	0.223	-0.01	-0.005
1655907844093			-0.005
1655907844095		-0.01	-0.005
1655907844097			-0.005
1655907844099		-0.01	-0.005
1655907844101			-0.01
1655907844103		-0.005	-0.01
1655907844105			-0.01
1655907844107	0.228	-0.005	-0.01
1655907844109			-0.01
1655907844111		-0.01	-0.005
1655907844113			-0.005
1655907844115		-0.005	-0.005
1655907844117			-0.005
1655907844119		0	-0.005
1655907844121			-0.01
1655907844123	0.232	0	-0.01
1655907844125			-0.01
1655907844127		-0.005	-0.01
1655907844129			-0.01
1655907844131		-0.01	-0.01
1655907844133			-0.005
1655907844135		-0.01	-0.005
1655907844137			-0.005
1655907844139	0.234	-0.005	-0.005
1655907844141			-0.01
1655907844143		-0.005	-0.01
1655907844145			-0.01
1655907844147		-0.01	-0.01
1655907844149			-0.005
1655907844151		-0.005	-0.005
1655907844153			-0.005
1655907844155	0.233	-0.005	-0.005
1655907844157			-0.005
1655907844159		-0.005	-0.005
1655907844161			-0.005
1655907844163		-0.005	-0.01
1655907844165			-0.01
1655907844167		-0.005	-0.01
1655907844169			-0.005
1655907844171	0.232	-0.01	-0.005
1655907844173			-0.005
1655907844175		-0.005	-0.005
1655907844177			-0.005
1655907844179		-0.005	-0.005
1655907844181			-0.005
1655907844183		-0.005	-0.01
1655907844185			-0.01
1655907844187	0.228	-0.005	-0.01
1655907844189			-0.01
1655907844191		-0.01	-0.01
1655907844193			-0.01
1655907844195		-0.01	-0.005
1655907844197			-0.005
1655907844199		-0.005	-0.005
1655907844201			-0.005
1655907844203	0.222	-0.005	-0.01
1655907844205			-0.01
1655907844207		-0.005	-0.01
1655907844209			-0.005
1655907844211		-0.01	-0.005
1655907844213			0
1655907844215		-0.01	0
1655907844217			0
1655907844219	0.214	-0.005	-0.005
1655907844221			-0.005
1655907844223		-0.005	-0.01
1655907844225			-0.01
1655907844227		-0.005	-0.01
1655907844229			-0.01
1655907844231		-0.01	-0.005
1655907844233			-0.005
1655907844235	0.205	-0.005	-0.005
1655907844237			-0.005
1655907844239		-0.005	-0.01
1655907844241			-0.01
1655907844243		-0.005	-0.01
1655907844245			-0.005
1655907844247		-0.005	-0.005
1655907844249			-0.005
1655907844251	0.195	-0.01	-0.005
1655907844253			-0.005
1655907844255		-0.005	-0.005
1655907844257			-0.005
1655907844259		-0.005	-0.005
1655907844261			-0.005
1655907844263		-0.005	-0.01
1655907844265			-0.01
1655907844267	0.188	-0.005	-0.01
1655907844269			-0.005
1655907844271		-0.01	-0.005
1655907844273			-0.005
1655907844275		-0.01	-0.005
1655907844277			-0.005
1655907844279		-0.005	-0.005
1655907844281			-0.005
1655907844283	0.181	-0.005	-0.01
1655907844285			-0.01
1655907844287		-0.005	-0.01
1655907844289			-0.01
1655907844291		-0.01	-0.01
1655907844293			-0.005
1655907844295		-0.01	-0.005
1655907844297			-0.005
1655907844299	0.174	-0.005	-0.005
1655907844301			-0.005
1655907844303		-0.005	-0.01
1655907844305			-0.01
1655907844307		-0.005	-0.01
1655907844309			-0.01
1655907844311		-0.005	-0.005
1655907844313			-0.005
1655907844315	0.167	-0.005	-0.005
1655907844317			-0.005
1655907844319		-0.005	-0.005
1655907844321			-0.005
1655907844323		-0.005	-0.01
1655907844325			-0.01
1655907844327		-0.005	-0.01
1655907844329			-0.005
1655907844331	0.16	-0.01	-0.005
1655907844333			-0.005
1655907844335		-0.005	-0.005
1655907844337			-0.005
1655907844339		-0.005	-0.005
1655907844341			-0.005
1655907844343		-0.005	-0.01
1655907844345			-0.01
1655907844347	0.155	-0.005	-0.005
1655907844349			-0.005
1655907844351		-0.005	-0.005
1655907844353			-0.005
1655907844355		-0.01	-0.005
1655907844357			0
1655907844359		-0.01	-0.005
1655907844361			-0.005
1655907844363	0.151	-0.01	-0.01
1655907844365			-0.01
1655907844367		-0.01	-0.01
1655907844369			-0.01
1655907844371		-0.01	-0.005
1655907844373			-0.005
1655907844375		-0.01	-0.005
1655907844377			-0.005
1655907844379	0.147	-0.005	-0.005
1655907844381			-0.005
1655907844383		-0.005	-0.01
1655907844385			-0.01
1655907844387		-0.005	-0.01
1655907844389			-0.01
1655907844391		-0.01	-0.005
1655907844393			-0.005
1655907844395	0.144	-0.005	-0.005
1655907844397			-0.005
1655907844399		-0.005	-0.005
1655907844401			-0.005
1655907844403		-0.005	-0.005
1655907844405			-0.005
1655907844407		-0.005	-0.005
1655907844409			-0.005
1655907844411	0.139	-0.01	-0.005
1655907844413			-0.005
1655907844415		-0.005	-0.005
1655907844417			-0.005
1655907844419		0	-0.005
1655907844421			-0.005
1655907844423		0	-0.01
1655907844425			-0.01
1655907844427	0.134	-0.005	-0.01
1655907844429			-0.005
1655907844431		-0.005	-0.005
1655907844433			-0.005
1655907844435		-0.01	-0.005
1655907844437			-0.005
1655907844439		-0.005	-0.005
1655907844441			-0.005
1655907844443	0.129	-0.005	-0.005
1655907844445			-0.01
1655907844447		-0.005	-0.01
1655907844449			-0.01
1655907844451		-0.01	-0.01
1655907844453			-0.01
1655907844455		-0.005	-0.005
1655907844457			-0.01
1655907844459	0.122	-0.005	-0.01
1655907844461			-0.01
1655907844463		-0.005	-0.01
1655907844465			-0.01
1655907844467		-0.005	-0.01
1655907844469			-0.01
1655907844471		-0.005	-0.005
1655907844473			-0.005
1655907844475	0.114	-0.005	-0.005
1655907844477			-0.005
1655907844479		-0.005	-0.005
1655907844481			-0.01
1655907844483		-0.005	-0.01
1655907844485			-0.01
1655907844487		-0.005	-0.01
1655907844489			-0.005
1655907844491	0.107	-0.01	-0.005
1655907844493			-0.005
1655907844495		-0.01	-0.005
1655907844497			-0.005
1655907844499		-0.005	-0.005
1655907844501			-0.01
1655907844503		-0.005	-0.01
1655907844505			-0.01
1655907844507	0.1	-0.005	-0.01
1655907844509			-0.005
1655907844511		-0.005	-0.005
1655907844513			0
1655907844515		-0.005	0
1655907844517			0
1655907844519		-0.005	-0.005
1655907844521			-0.005
1655907844523	0.091	-0.005	-0.005
1655907844525			-0.01
1655907844527		-0.005	-0.01
1655907844529			-0.01
1655907844531		-0.01	-0.005
1655907844533			-0.005
1655907844535		-0.005	-0.005
1655907844537			-0.005
1655907844539	0.083	-0.005	-0.005
1655907844541			-0.005
1655907844543		-0.005	-0.01
1655907844545			-0.01
1655907844547		-0.01	-0.01
1655907844549			-0.005
1655907844551		-0.01	-0.005
1655907844553			-0.005
1655907844555	0.074	-0.01	-0.005
1655907844557			-0.005
1655907844559		-0.005	-0.005
1655907844561			-0.005
1655907844563		-0.005	-0.005
1655907844565			-0.005
1655907844567		-0.005	-0.005
1655907844569			-0.005
1655907844571	0.067	-0.01	-0.005
1655907844573			-0.005
1655907844575		-0.005	-0.005
1655907844577			-0.005
1655907844579		-0.005	-0.005
1655907844581			-0.005
1655907844583		0	-0.01
1655907844585			-0.01
1655907844587	0.059	-0.005	-0.01
1655907844589			-0.01
1655907844591		-0.01	-0.01
1655907844593			-0.005
1655907844595		-0.01	-0.005
1655907844597			-0.005
1655907844599		-0.005	-0.005
1655907844601			-0.005
1655907844603	0.053	-0.005	-0.005
1655907844605			-0.005
1655907844607		-0.005	-0.01
1655907844609			-0.005
1655907844611		-0.01	-0.005
1655907844613			-0.005
1655907844615		-0.005	-0.005
1655907844617			-0.005
1655907844619	0.047	-0.005	-0.005
1655907844621			-0.005
1655907844623		0	-0.01
1655907844625			-0.01
1655907844627		0	-0.01
1655907844629			-0.005
1655907844631		-0.005	-0.005
1655907844633			-0.005
1655907844635	0.04	-0.005	-0.005
1655907844637			-0.005
1655907844639		-0.005	-0.01
1655907844641			-0.01
1655907844643		-0.005	-0.01
1655907844645			-0.01
1655907844647		-0.005	-0.01
1655907844649			-0.01
1655907844651	0.036	-0.01	-0.005
1655907844653			-0.005
1655907844655		-0.01	-0.005
1655907844657			-0.005
1655907844659		-0.005	-0.005
1655907844661			-0.01
1655907844663		-0.005	-0.01
1655907844665			-0.01
1655907844667	0.031	-0.005	-0.01
1655907844669			-0.005
1655907844671		-0.005	-0.005
1655907844673			-0.005
1655907844675		-0.01	0
1655907844677			0
1655907844679		-0.01	-0.005
1655907844681			-0.005
1655907844683	0.027	-0.005	-0.01
1655907844685			-0.01
1655907844687		-0.005	-0.01
1655907844689			-0.01
1655907844691		-0.01	-0.01
1655907844693			-0.005
1655907844695		-0.01	-0.005
1655907844697			-0.005
1655907844699	0.025	-0.005	-0.005
1655907844701			-0.005
1655907844703		-0.005	-0.01
1655907844705			-0.01
1655907844707		-0.005	-0.01
1655907844709			-0.005
1655907844711		-0.005	-0.005
1655907844713			-0.005
1655907844715	0.022	-0.01	0
1655907844717			0
1655907844719		-0.005	0
1655907844721			-0.005
1655907844723		-0.005	-0.005
1655907844725			-0.005
1655907844727		-0.005	-0.005
1655907844729			-0.005
1655907844731	0.021	-0.005	-0.005
1655907844733			-0.005
1655907844735		-0.005	-0.005
1655907844737			-0.005
1655907844739		-0.005	-0.005
1655907844741			-0.005
1655907844743		-0.005	-0.01
1655907844745			-0.01
1655907844747	0.018	-0.005	-0.01
1655907844749			-0.01
1655907844751		-0.01	-0.005
1655907844753			-0.005
1655907844755		-0.01	-0.005
1655907844757			-0.005
1655907844759		-0.005	-0.005
1655907844761			-0.005
1655907844763	0.016	-0.005	-0.005
1655907844765			-0.01
1655907844767		-0.005	-0.01
1655907844769			-0.01
1655907844771		-0.01	-0.01
1655907844773			-0.01
1655907844775		-0.005	-0.005
1655907844777			-0.005
1655907844779	0.014	-0.005	-0.005
1655907844781			-0.005
1655907844783		-0.005	-0.01
1655907844785			-0.01
1655907844787		-0.005	-0.01
1655907844789			-0.01
1655907844791		-0.01	-0.005
1655907844793			-0.005
1655907844795	0.011	-0.01	-0.005
1655907844797			-0.005
1655907844799		-0.005	-0.005
1655907844801			-0.005
1655907844803		-0.005	-0.005
1655907844805			-0.01
1655907844807		-0.005	-0.01
1655907844809			-0.01
1655907844811	0.009	-0.005	-0.005
1655907844813			-0.005
1655907844815		-0.005	-0.005
1655907844817			-0.005
1655907844819		-0.005	-0.005
1655907844821			-0.005
1655907844823		-0.005	-0.005
1655907844825			-0.005
1655907844827	0.006	-0.005	-0.005
1655907844829			-0.005
1655907844831		-0.005	-0.005
1655907844833			-0.005
1655907844835		-0.005	-0.005
1655907844837			-0.005
1655907844839		-0.005	-0.005
1655907844841			-0.005
1655907844843	0.004	-0.005	-0.01
1655907844845			-0.01
1655907844847		-0.01	-0.01
1655907844849			-0.01
1655907844851		-0.01	-0.005
1655907844853			-0.005
1655907844855		-0.005	-0.005
1655907844857			-0.005
1655907844859	0.001	0	-0.005
1655907844861			-0.005
1655907844863		0	-0.01
1655907844865			-0.01
1655907844867		0	-0.01
1655907844869			-0.005
1655907844871		-0.005	-0.005
1655907844873			-0.005
1655907844875	-0	-0.005	-0.005
1655907844877			-0.005
1655907844879		-0.005	-0.005
1655907844881			-0.005
1655907844883		-0.005	-0.01
1655907844885			-0.01
1655907844887		-0.005	-0.01
1655907844889			-0.01
1655907844891	-0.002	-0.005	-0.005
1655907844893			-0.005
1655907844895		-0.01	-0.005
1655907844897			-0.005
1655907844899		-0.01	-0.005
1655907844901			-0.005
1655907844903		-0.005	-0.005
1655907844905			-0.005
1655907844907	-0.002	-0.005	-0.005
1655907844909			-0.01
1655907844911		-0.005	-0.005
1655907844913			-0.005
1655907844915		-0.005	-0.005
1655907844917			-0.005
1655907844919		-0.005	-0.005
1655907844921			-0.005
1655907844923	-0.002	-0.005	-0.005
1655907844925			-0.005
1655907844927		-0.005	-0.005
1655907844929			-0.01
1655907844931		-0.01	-0.005
1655907844933			-0.005
1655907844935		-0.01	-0.005
1655907844937			-0.005
1655907844939	-0.001	-0.005	-0.01
1655907844941			-0.01
1655907844943		-0.005	-0.01
1655907844945			-0.01
1655907844947		-0.005	-0.01
1655907844949			-0.005
1655907844951		-0.01	-0.005
1655907844953			0
1655907844955	0	-0.01	0
1655907844957			0
1655907844959		-0.005	0
1655907844961			-0.005
1655907844963		-0.005	-0.005
1655907844965			-0.005
1655907844967		-0.005	-0.005
1655907844969			-0.005
1655907844971	0.002	-0.005	-0.005
1655907844973			-0.005
1655907844975		-0.005	-0.005
1655907844977			-0.005
1655907844979		-0.005	-0.005
1655907844981			-0.005
1655907844983		-0.005	-0.005
1655907844985			-0.005
1655907844987	0.004	-0.005	-0.01
1655907844989			-0.01
1655907844991		-0.01	-0.01
1655907844993			-0.01
1655907844995		-0.005	-0.005
1655907844997			-0.005
1655907844999		-0.005	-0.005
1655907845001			-0.005
1655907845003	0.007	0	-0.005
1655907845005			-0.005
1655907845007		-0.005	-0.005
1655907845009			-0.01
1655907845011		-0.005	-0.005
1655907845013			-0.005
1655907845015		-0.005	-0.005
1655907845017			-0.005
1655907845019	0.009	0	-0.005
1655907845021			-0.005
1655907845023		0	-0.01
1655907845025			-0.01
1655907845027		0	-0.01
1655907845029			-0.01
1655907845031		-0.005	-0.01
1655907845033			-0.005
1655907845035	0.007	-0.01	-0.005
1655907845037			-0.005
1655907845039		-0.005	-0.005
1655907845041			-0.005
1655907845043		-0.005	-0.01
1655907845045			-0.01
1655907845047		-0.005	-0.01
1655907845049			-0.01
1655907845051	0.003	-0.01	-0.01
1655907845053			-0.005
1655907845055		-0.005	-0.005
1655907845057			-0.005
1655907845059		-0.005	-0.005
1655907845061			-0.005
1655907845063		-0.005	-0.005
1655907845065			-0.005
1655907845067	-0.004	-0.005	-0.005
1655907845069			-0.005
1655907845071		-0.005	-0.005
1655907845073			-0.005
1655907845075		-0.01	-0.005
1655907845077			-0.005
1655907845079		-0.005	-0.005
1655907845081			-0.005
1655907845083	-0.013	0	-0.01
1655907845085			-0.01
1655907845087		0	-0.01
1655907845089			-0.005
1655907845091		-0.005	-0.005
1655907845093			-0.005
1655907845095		-0.01	0
1655907845097			0
1655907845099	-0.025	-0.005	-0.005
1655907845101			-0.005
1655907845103		-0.005	-0.005
1655907845105			-0.005
1655907845107		-0.005	-0.005
1655907845109			-0.005
1655907845111		-0.01	-0.005
1655907845113			0
1655907845115	-0.039	-0.01	0
1655907845117			0
1655907845119		-0.005	0
1655907845121			-0.005
1655907845123		-0.005	-0.005
1655907845125			-0.01
1655907845127		-0.005	-0.01
1655907845129			-0.01
1655907845131	-0.054	-0.01	-0.005
1655907845133			-0.005
1655907845135		-0.005	-0.005
1655907845137			-0.005
1655907845139		-0.005	-0.005
1655907845141			-0.005
1655907845143		-0.005	-0.01
1655907845145			-0.01
1655907845147	-0.068	-0.005	-0.01
1655907845149			-0.005
1655907845151		-0.005	-0.005
1655907845153			-0.005
1655907845155		-0.005	-0.005
1655907845157			-0.005
1655907845159		-0.005	-0.005
1655907845161			-0.005
1655907845163	-0.082	-0.005	-0.005
1655907845165			-0.01
1655907845167		-0.005	-0.01
1655907845169			-0.01
1655907845171		-0.01	-0.005
1655907845173			-0.005
1655907845175		-0.01	0
1655907845177			0
1655907845179	-0.095	-0.005	0
1655907845181			-0.005
1655907845183		-0.005	-0.005
1655907845185			-0.01
1655907845187		-0.005	-0.01
1655907845189			-0.01
1655907845191		-0.01	-0.005
1655907845193			-0.005
1655907845195	-0.104	-0.005	-0.005
1655907845197			-0.005
1655907845199		0	-0.005
1655907845201			-0.005
1655907845203		0	-0.01
1655907845205			-0.01
1655907845207		0	-0.01
1655907845209			-0.01
1655907845211	-0.109	-0.005	-0.01
1655907845213			-0.005
1655907845215		-0.01	-0.005
1655907845217			-0.005
1655907845219		-0.005	-0.005
1655907845221			-0.01
1655907845223		0	-0.01
1655907845225			-0.01
1655907845227	-0.105	0	-0.01
1655907845229			-0.005
1655907845231		-0.005	-0.005
1655907845233			-0.005
1655907845235		-0.005	-0.005
1655907845237			-0.005
1655907845239		0	-0.005
1655907845241			-0.005
1655907845243	-0.096	0	-0.005
1655907845245			-0.01
1655907845247		0	-0.01
1655907845249			-0.005
1655907845251		-0.005	-0.005
1655907845253			-0.005
1655907845255		-0.005	-0.005
1655907845257			-0.005
1655907845259	-0.081	-0.005	-0.005
1655907845261			-0.005
1655907845263		-0.005	-0.01
1655907845265			-0.01
1655907845267		-0.005	-0.01
1655907845269			-0.01
1655907845271		-0.005	-0.005
1655907845273			-0.005
1655907845275	-0.063	-0.005	-0.005
1655907845277			-0.005
1655907845279		-0.005	-0.005
1655907845281			-0.01
1655907845283		-0.005	-0.01
1655907845285			-0.01
1655907845287		-0.005	-0.01
1655907845289			-0.005
1655907845291	-0.05	-0.01	-0.005
1655907845293			0
1655907845295		-0.01	0
1655907845297			0
1655907845299		-0.005	0
1655907845301			-0.005
1655907845303		-0.005	-0.005
1655907845305			-0.01
1655907845307	-0.041	-0.005	-0.01
1655907845309			-0.01
1655907845311		-0.005	-0.005
1655907845313			-0.005
1655907845315		-0.01	0
1655907845317			0
1655907845319		-0.005	0
1655907845321			-0.005
1655907845323	-0.042	-0.005	-0.005
1655907845325			-0.01
1655907845327		-0.005	-0.005
1655907845329			-0.005
1655907845331		-0.005	-0.005
1655907845333			0
1655907845335		-0.005	0
1655907845337			0
1655907845339	-0.052	-0.005	0
1655907845341			-0.005
1655907845343		-0.005	-0.005
1655907845345			-0.005
1655907845347		-0.005	-0.005
1655907845349			-0.005
1655907845351		-0.005	-0.005
1655907845353			-0.005
1655907845355	-0.071	-0.01	-0.005
1655907845357			-0.005
1655907845359		-0.005	-0.005
1655907845361			-0.005
1655907845363		-0.005	-0.005
1655907845365			-0.005
1655907845367		-0.005	-0.005
1655907845369			-0.005
1655907845371	-0.096	-0.01	-0.005
1655907845373			-0.005
1655907845375		-0.01	-0.005
1655907845377			-0.005
1655907845379		-0.005	-0.005
1655907845381			-0.005
1655907845383		-0.005	-0.01
1655907845385			-0.01
1655907845387	-0.124	-0.005	-0.01
1655907845389			-0.01
1655907845391		-0.005	-0.01
1655907845393			-0.005
1655907845395		-0.005	-0.005
1655907845397			-0.005
1655907845399		-0.005	-0.005
1655907845401			-0.005
1655907845403	-0.151	-0.005	-0.005
1655907845405			-0.005
1655907845407		-0.005	-0.01
1655907845409			-0.01
1655907845411		-0.01	-0.005
1655907845413			-0.005
1655907845415		-0.01	-0.005
1655907845417			-0.005
1655907845419	-0.17	-0.005	-0.005
1655907845421			-0.005
1655907845423		-0.005	-0.005
1655907845425			-0.005
1655907845427		-0.005	-0.005
1655907845429			-0.01
1655907845431		-0.01	-0.005
1655907845433			-0.005
1655907845435	-0.179	-0.01	-0.005
1655907845437			-0.005
1655907845439		-0.005	-0.005
1655907845441			-0.005
1655907845443		-0.005	-0.005
1655907845445			-0.005
1655907845447		-0.005	-0.01
1655907845449			-0.01
1655907845451	-0.173	-0.01	-0.01
1655907845453			-0.005
1655907845455		-0.01	-0.005
1655907845457			-0.005
1655907845459		-0.005	-0.005
1655907845461			-0.005
1655907845463		-0.005	-0.01
1655907845465			-0.01
1655907845467	-0.154	-0.005	-0.01
1655907845469			-0.01
1655907845471		-0.005	-0.01
1655907845473			-0.005
1655907845475		-0.005	-0.005
1655907845477			-0.005
1655907845479		-0.005	-0.005
1655907845481			-0.005
1655907845483	-0.119	-0.005	-0.005
1655907845485			-0.005
1655907845487		-0.005	-0.005
1655907845489			-0.005
1655907845491		-0.005	-0.005
1655907845493			-0.005
1655907845495		-0.01	-0.005
1655907845497			-0.005
1655907845499	-0.073	-0.01	-0.005
1655907845501			-0.005
1655907845503		-0.005	-0.01
1655907845505			-0.01
1655907845507		-0.005	-0.01
1655907845509			-0.01
1655907845511		-0.01	-0.005
1655907845513			-0.005
1655907845515	-0.017	-0.01	-0.005
1655907845517			-0.005
1655907845519		-0.01	-0.005
1655907845521			-0.005
1655907845523		-0.005	-0.01
1655907845525			-0.01
1655907845527		-0.005	-0.01
1655907845529			-0.01
1655907845531	0.045	-0.01	-0.005
1655907845533			-0.005
1655907845535		-0.005	-0.005
1655907845537			-0.005
1655907845539		-0.005	-0.005
1655907845541			-0.01
1655907845543		-0.005	-0.01
1655907845545			-0.01
1655907845547	0.106	-0.005	-0.01
1655907845549			-0.01
1655907845551		-0.005	-0.01
1655907845553			-0.005
1655907845555		-0.01	-0.005
1655907845557			-0.005
1655907845559		-0.005	-0.005
1655907845561			-0.005
1655907845563	0.166	0	-0.005
1655907845565			-0.005
1655907845567		0	-0.005
1655907845569			-0.005
1655907845571		-0.005	-0.005
1655907845573			-0.005
1655907845575		-0.01	-0.005
1655907845577			-0.005
1655907845579	0.221	-0.01	-0.005
1655907845581			-0.005
1655907845583		-0.005	-0.005
1655907845585			-0.01
1655907845587		-0.005	-0.01
1655907845589			-0.01
1655907845591		-0.005	-0.01
1655907845593			-0.01
1655907845595	0.272	-0.01	-0.005
1655907845597			-0.005
1655907845599		-0.005	-0.005
1655907845601			-0.005
1655907845603		-0.005	-0.01
1655907845605			-0.01
1655907845607		-0.005	-0.01
1655907845609			-0.01
1655907845611	0.315	-0.005	-0.01
1655907845613			-0.01
1655907845615		-0.01	-0.005
1655907845617			-0.005
1655907845619		-0.01	-0.005
1655907845622			-0.005
1655907845624		-0.005	-0.01
1655907845626			-0.01
1655907845628	0.352	-0.005	-0.005
1655907845630			-0.005
1655907845632		-0.01	-0.005
1655907845634			-0.005
1655907845636		-0.01	-0.005
1655907845638			-0.005
1655907845640		-0.005	-0.005
1655907845642			-0.005
1655907845644	0.383	-0.005	-0.005
1655907845646			-0.01
1655907845648		-0.005	-0.01
1655907845650			-0.01
1655907845652		-0.005	-0.01
1655907845654			-0.005
1655907845656		-0.01	-0.005
1655907845658			0
1655907845660	0.408	-0.01	0
1655907845662			-0.005
1655907845664		-0.005	-0.005
1655907845666			-0.01
1655907845668		-0.005	-0.01
1655907845670			-0.01
1655907845672		-0.005	-0.01
1655907845674			-0.01
1655907845676	0.427	-0.005	-0.005
1655907845678			-0.005
1655907845680		-0.005	-0.005
1655907845682			-0.005
1655907845684		-0.005	-0.005
1655907845686			-0.01
1655907845688		-0.005	-0.01
1655907845690			-0.01
1655907845692	0.441	-0.005	-0.005
1655907845694			-0.005
1655907845696		-0.01	-0.005
1655907845698			-0.005
1655907845700		-0.005	-0.005
1655907845702			-0.005
1655907845704		-0.005	-0.005
1655907845706			-0.005
1655907845708	0.453	-0.005	-0.01
1655907845710			-0.01
1655907845712		-0.005	-0.01
1655907845714			-0.01
1655907845716		-0.005	-0.005
1655907845718			-0.005
1655907845720		-0.005	-0.005
1655907845722			-0.005
1655907845724	0.462	-0.005	-0.01
1655907845726			-0.01
1655907845728		-0.005	-0.01
1655907845730			-0.01
1655907845732		-0.005	-0.01
1655907845734			-0.005
1655907845736		-0.005	-0.005
1655907845738			-0.005
1655907845740	0.47	-0.005	-0.005
1655907845742			-0.005
1655907845744		-0.005	-0.005
1655907845746			-0.005
1655907845748		-0.005	-0.01
1655907845750			-0.01
1655907845752		-0.005	-0.01
1655907845754			-0.01
1655907845756	0.476	-0.01	-0.005
1655907845758			-0.005
1655907845760		-0.005	0
1655907845762			-0.005
1655907845764		-0.005	-0.005
1655907845766			-0.005
1655907845768		-0.005	-0.005
1655907845770			-0.005
1655907845772	0.481	-0.005	-0.005
1655907845774			-0.005
1655907845776		-0.01	-0.005
1655907845778			-0.005
1655907845780		-0.005	-0.005
1655907845782			-0.005
1655907845784		-0.005	-0.005
1655907845786			-0.01
1655907845788	0.484	-0.005	-0.01
1655907845790			-0.01
1655907845792		-0.005	-0.005
1655907845794			-0.005
1655907845796		-0.01	-0.005
1655907845798			-0.005
1655907845800		-0.005	-0.005
1655907845802			-0.005
1655907845804	0.486	-0.005	-0.005
1655907845806			-0.005
1655907845808		-0.005	-0.005
1655907845810			-0.005
1655907845812		-0.01	-0.005
1655907845814			-0.005
1655907845816		-0.01	-0.005
1655907845818			-0.005
1655907845820	0.487	-0.005	-0.005
1655907845822			-0.005
1655907845824		-0.005	-0.005
1655907845826			-0.005
1655907845828		-0.005	-0.005
1655907845830			-0.005
1655907845832		-0.005	-0.005
1655907845834			-0.005
1655907845836	0.489	-0.005	-0.005
1655907845838			-0.005
1655907845840		-0.005	-0.005
1655907845842			-0.005
1655907845844		-0.005	-0.005
1655907845846			-0.01
1655907845848		-0.005	-0.01
1655907845850			-0.01
1655907845852	0.49	-0.005	-0.005
1655907845854			-0.005
1655907845856		-0.01	-0.005
1655907845858			-0.005
1655907845860		-0.005	-0.005
1655907845862			-0.005
1655907845864		-0.005	-0.005
1655907845866			-0.01
1655907845868	0.491	-0.005	-0.01
1655907845870			-0.01
1655907845872		-0.005	-0.005
1655907845874			-0.005
1655907845876		-0.01	-0.005
1655907845878			0
1655907845880		-0.005	-0.005
1655907845882			-0.005
1655907845884	0.491	-0.005	-0.005
1655907845886			-0.01
1655907845888		-0.005	-0.01
1655907845890			-0.01
1655907845892		-0.005	-0.01
1655907845894			-0.005
1655907845896		-0.005	-0.005
1655907845898			-0.005
1655907845900	0.492	-0.005	-0.005
1655907845902			-0.01
1655907845904		-0.005	-0.01
1655907845906			-0.01
1655907845908		-0.005	-0.01
1655907845910			-0.01
1655907845912		-0.005	-0.005
1655907845914			-0.005
1655907845916	0.493	-0.01	-0.005
1655907845918			-0.005
1655907845920		-0.01	-0.005
1655907845922			-0.005
1655907845924		-0.005	-0.005
1655907845926			-0.005
1655907845928		-0.005	-0.01
1655907845930			-0.005
1655907845932	0.494	-0.005	-0.005
1655907845934			-0.005
1655907845936		-0.01	-0.005
1655907845938			-0.005
1655907845940		-0.01	-0.005
1655907845942			-0.005
1655907845944		-0.005	-0.005
1655907845946			-0.01
1655907845948	0.496	-0.005	-0.01
1655907845950			-0.01
1655907845952		-0.005	-0.005
1655907845954			-0.005
1655907845956		-0.01	-0.005
1655907845958			-0.005
1655907845960		-0.005	-0.005
1655907845962			-0.005
1655907845964	0.497	-0.005	-0.005
1655907845966			-0.01
1655907845968		-0.005	-0.01
1655907845970			-0.01
1655907845972		-0.005	-0.005
1655907845974			-0.005
1655907845976		-0.01	-0.005
1655907845978			-0.005
1655907845980	0.497	-0.005	-0.005
1655907845982			-0.005
1655907845984		-0.005	-0.005
1655907845986			-0.005
1655907845988		-0.005	-0.005
1655907845990			-0.01
1655907845992		-0.01	-0.005
1655907845994			-0.005
1655907845996	0.498	-0.005	-0.005
1655907845998			-0.005
1655907846000		-0.005	-0.005
1655907846002			-0.005
1655907846004		-0.005	-0.005
1655907846006			-0.01
1655907846008		-0.005	-0.01
1655907846010			-0.01
1655907846012	0.5	-0.005	-0.01
1655907846014			-0.01
1655907846016		-0.01	-0.01
1655907846018			-0.005
1655907846020		-0.01	-0.005
1655907846022			-0.005
1655907846024		-0.005	-0.005
1655907846026			-0.005
1655907846028	0.5	-0.005	-0.01
1655907846030			-0.01
1655907846032		-0.005	-0.01
1655907846034			-0.01
1655907846036		-0.005	-0.005
1655907846038			-0.005
1655907846040		-0.01	-0.005
1655907846042			-0.005
1655907846044	0.5	-0.005	-0.005
1655907846046			-0.01
1655907846048		-0.005	-0.01
1655907846050			-0.01
1655907846052		-0.005	-0.01
1655907846054			-0.005
1655907846056		-0.01	-0.005
1655907846058			-0.005
1655907846060	0.5	-0.01	-0.005
1655907846062			-0.005
1655907846064		-0.005	-0.005
1655907846066			-0.01
1655907846068		-0.005	-0.01
1655907846070			-0.01
1655907846072		-0.005	-0.005
1655907846074			-0.005
1655907846076	0.498	-0.005	-0.005
1655907846078			-0.005
1655907846080		-0.005	-0.005
1655907846082			-0.01
1655907846084		0	-0.01
1655907846086			-0.01
1655907846088		-0.005	-0.01
1655907846090			-0.005
1655907846092	0.497	-0.005	-0.005
1655907846094			-0.005
1655907846096		-0.01	-0.005
1655907846098			-0.005
1655907846100		-0.01	-0.005
1655907846102			-0.005
1655907846104		-0.005	-0.005
1655907846106			-0.01
1655907846108	0.496	-0.005	-0.01
1655907846110			-0.01
1655907846112		-0.005	-0.01
1655907846114			-0.01
1655907846116		-0.01	-0.005
1655907846118			-0.005
1655907846120		-0.01	-0.005
1655907846122			-0.005
1655907846124	0.495	-0.005	-0.005
1655907846126			-0.005
1655907846128		-0.005	-0.005
1655907846130			-0.01
1655907846132		-0.005	-0.01
1655907846134			-0.01
1655907846136		-0.01	-0.01
1655907846138			-0.005
1655907846140	0.492	-0.01	-0.005
1655907846142			-0.005
1655907846144		-0.005	-0.005
1655907846146			-0.005
1655907846148		-0.005	-0.01
1655907846150			-0.01
1655907846152		-0.005	-0.01
1655907846154			-0.01
1655907846156	0.489	-0.005	-0.005
1655907846158			-0.005
1655907846160		-0.01	-0.005
1655907846162			-0.005
1655907846164		-0.005	-0.005
1655907846166			-0.005
1655907846168		-0.005	-0.005
1655907846170			-0.005
1655907846172	0.485	-0.005	-0.005
1655907846174			-0.005
1655907846176		-0.005	0
1655907846178			0
1655907846180		-0.01	-0.005
1655907846182			-0.005
1655907846184		-0.005	-0.005
1655907846186			-0.01
1655907846188	0.482	-0.005	-0.01
1655907846190			-0.01
1655907846192		-0.005	-0.01
1655907846194			-0.01
1655907846196		-0.005	-0.005
1655907846198			-0.005
1655907846200		-0.005	-0.005
1655907846202			-0.005
1655907846204	0.479	-0.005	-0.005
1655907846206			-0.01
1655907846208		-0.005	-0.01
1655907846210			-0.01
1655907846212		-0.005	-0.01
1655907846214			-0.01
1655907846216		-0.005	-0.01
1655907846218			-0.005
1655907846220	0.478	-0.01	-0.005
1655907846222			-0.005
1655907846224		-0.005	-0.005
1655907846226			-0.005
1655907846228		-0.005	-0.01
1655907846230			-0.01
1655907846232		-0.005	-0.01
1655907846234			-0.01
1655907846236	0.478	-0.01	-0.01
1655907846238			-0.005
1655907846240		-0.01	-0.005
1655907846242			-0.005
1655907846244		-0.005	-0.005
1655907846246			-0.005
1655907846248		-0.005	-0.005
1655907846250			-0.005
1655907846252	0.478	-0.005	-0.01
1655907846254			-0.01
1655907846256		-0.01	-0.01
1655907846258			-0.005
1655907846260		-0.01	-0.005
1655907846262			-0.005
1655907846264		-0.005	-0.005
1655907846266			-0.005
1655907846268	0.479	0	-0.005
1655907846270			-0.01
1655907846272		0	-0.01
1655907846274			-0.01
1655907846276		-0.005	-0.01
1655907846278			-0.005
1655907846280		-0.01	-0.005
1655907846282			-0.005
1655907846284	0.479	-0.01	-0.005
1655907846286			-0.005
1655907846288		-0.005	-0.005
1655907846290			-0.005
1655907846292		-0.005	-0.005
1655907846294			-0.01
1655907846296		-0.005	-0.005
1655907846298			-0.005
1655907846300	0.479	-0.005	-0.005
1655907846302			-0.005
1655907846304		-0.005	-0.005
1655907846306			-0.005
1655907846308		-0.005	-0.005
1655907846310			-0.01
1655907846312		-0.005	-0.01
1655907846314			-0.01
1655907846316	0.481	-0.005	-0.01
1655907846318			-0.005
1655907846320		-0.01	-0.005
1655907846322			-0.005
1655907846324		-0.005	-0.005
1655907846326			-0.01
1655907846328		-0.005	-0.01
1655907846330			-0.01
1655907846332	0.484	-0.005	-0.01
1655907846334			-0.01
1655907846336		-0.005	-0.01
1655907846338			-0.005
1655907846340		-0.01	-0.005
1655907846342			-0.005
1655907846344		-0.01	-0.005
1655907846346			-0.005
1655907846348	0.488	-0.005	-0.01
1655907846350			-0.01
1655907846352		-0.005	-0.01
1655907846354			-0.01
1655907846356		-0.01	-0.01
1655907846358			-0.005
1655907846360		-0.01	-0.005
1655907846362			0
1655907846364	0.493	-0.005	0
1655907846366			-0.005
1655907846368		-0.005	-0.005
1655907846370			-0.01
1655907846372		-0.005	-0.01
1655907846374			-0.01
1655907846376		-0.005	-0.01
1655907846378			-0.01
1655907846380	0.5	-0.01	-0.01
1655907846382			-0.005
1655907846384		-0.005	-0.005
1655907846386			-0.005
1655907846388		-0.005	-0.005
1655907846390			-0.005
1655907846392		-0.005	-0.01
1655907846394			-0.005
1655907846396	0.508	-0.005	-0.005
1655907846398			-0.005
1655907846400		-0.01	-0.005
1655907846402			-0.005
1655907846404		-0.005	-0.005
1655907846406			-0.005
1655907846408		-0.005	-0.005
1655907846410			-0.005
1655907846412	0.516	-0.005	-0.01
1655907846414			-0.01
1655907846416		-0.005	-0.01
1655907846418			-0.005
1655907846420		-0.01	-0.005
1655907846422			-0.005
1655907846424		-0.005	-0.005
1655907846426			-0.005
1655907846428	0.524	-0.005	-0.005
1655907846430			-0.01
1655907846432		-0.005	-0.01
1655907846434			-0.01
1655907846436		-0.005	-0.01
1655907846438			-0.01
1655907846440		-0.005	-0.005
1655907846442			-0.005
1655907846444	0.531	-0.005	-0.005
1655907846446			-0.005
1655907846448		-0.005	-0.01
1655907846450			-0.01
1655907846452		-0.005	-0.01
1655907846454			-0.01
1655907846456		-0.01	-0.01
[truncated: 40,259 more rows]
[truncated: 1 more columns]
