# Supplementary material for: The PiNe box: Development and validation of an electronic device to time-lock multimodal responses to sensory stimuli in hospitalised infants
Source: PLoS One. 2023 Jul 13;18(7):e0288488. doi: 10.1371/journal.pone.0288488 (PMC10343045; doi:10.1371/journal.pone.0288488)
Supplement: S1 Data — Data files for Study 1, which consisted of 7 recordings where the push button device was manually pressed onto the ECG electrodes to investigate the time difference between the event annotation and recording artefact. Code to analyse this data is provided in S1 Code. (ZIP) [file pone.0288488.s005.zip › pine_test_study1/pine_test_paste_07_waves.csv]

Milliseconds since 01.01.1970	Compound ECG-II(mV)	Resp-RESP(Ohm)	II-II(mV)
1655908033148				[*** Asystole]
1655908033148				[*** Apnea]
1655908048259	-0.015
1655908048263	-0.02
1655908048267	-0.015
1655908048271	-0.015
1655908048275	-0.015
1655908048279	-0.015
1655908048283	-0.015
1655908048287	-0.015
1655908048291	-0.015
1655908048295	-0.015
1655908048299	-0.015
1655908048303	-0.015
1655908048307	-0.015
1655908048311	-0.015
1655908048315	-0.015
1655908048319	-0.015
1655908048323	-0.015
1655908048327	-0.015
1655908048331	-0.015
1655908048335	-0.015
1655908048339	-0.02
1655908048343	-0.02
1655908048347	-0.015
1655908048351	-0.015
1655908048355	-0.015
1655908048359	-0.02
1655908048363	-0.015
1655908048367	-0.01
1655908048371	-0.01
1655908048375	-0.015
1655908048379	-0.02
1655908048383	-0.02
1655908048387	-0.015
1655908048391	-0.015
1655908048395	-0.015
1655908048399	-0.015
1655908048403	-0.02
1655908048407	-0.015
1655908048411	-0.01
1655908048415	-0.01
1655908048419	-0.015
1655908048423	-0.02
1655908048427	-0.015
1655908048431	-0.015
1655908048435	-0.015
1655908048439	-0.015
1655908048443	-0.015
1655908048447	-0.015
1655908048451	-0.015
1655908048455	-0.015
1655908048459	-0.015
1655908048463	-0.02
1655908048467	-0.015
1655908048471	-0.01
1655908048475	-0.01
1655908048479	-0.015
1655908048483	-0.015
1655908048487	-0.015
1655908048491	-0.01
1655908048495	-0.01
1655908048499	-0.015
1655908048503	-0.02
1655908048507	-0.015
1655908048511	-0.01
1655908048515	-0.01	0.177	-0.02
1655908048517			-0.02
1655908048519	-0.015		-0.015
1655908048521			-0.015
1655908048523	-0.02		-0.015
1655908048525			-0.015
1655908048527	-0.015		-0.015
1655908048529			-0.015
1655908048531	-0.01	0.177	-0.015
1655908048533			-0.015
1655908048535	-0.01		-0.015
1655908048537			-0.015
1655908048539	-0.015		-0.015
1655908048541			-0.015
1655908048543	-0.02		-0.015
1655908048545			-0.015
1655908048547	-0.015	0.177	-0.015
1655908048549			-0.015
1655908048551	-0.01		-0.015
1655908048553			-0.02
1655908048555	-0.01		-0.02
1655908048557			-0.02
1655908048559	-0.015		-0.02
1655908048561			-0.015
1655908048563	-0.015	0.175	-0.01
1655908048565			-0.01
1655908048567	-0.015		-0.01
1655908048569			-0.015
1655908048571	-0.01		-0.015
1655908048573			-0.015
1655908048575	-0.01		-0.015
1655908048577			-0.015
1655908048579	-0.015	0.174	-0.015
1655908048581			-0.015
1655908048583	-0.015		-0.01
1655908048585			-0.01
1655908048587	-0.015		-0.01
1655908048589			-0.01
1655908048591	-0.01		-0.015
1655908048593			-0.015
1655908048595	-0.01	0.173	-0.02
1655908048597			-0.02
1655908048599	-0.015		-0.015
1655908048601			-0.015
1655908048603	-0.02		-0.01
1655908048605			-0.01
1655908048607	-0.015		-0.01
1655908048609			-0.015
1655908048611	-0.01	0.172	-0.015
1655908048613			-0.02
1655908048615	-0.01		-0.02
1655908048617			-0.02
1655908048619	-0.015		-0.015
1655908048621			-0.015
1655908048623	-0.015		-0.01
1655908048625			-0.01
1655908048627	-0.015	0.17	-0.01
1655908048629			-0.015
1655908048631	-0.01		-0.015
1655908048633			-0.02
1655908048635	-0.01		-0.02
1655908048637			-0.02
1655908048639	-0.015		-0.015
1655908048641			-0.015
1655908048643	-0.015	0.169	-0.015
1655908048645			-0.01
1655908048647	-0.01		-0.01
1655908048649			-0.01
1655908048651	-0.01		-0.015
1655908048653			-0.015
1655908048655	-0.015		-0.015
1655908048657			-0.015
1655908048659	-0.02	0.167	-0.015
1655908048661			-0.015
1655908048663	-0.02		-0.01
1655908048665			-0.01
1655908048667	-0.015		-0.01
1655908048669			-0.015
1655908048671	-0.01		-0.015
1655908048673			-0.02
1655908048675	-0.01	0.165	-0.02
1655908048677			-0.015
1655908048679	-0.015		-0.015
1655908048681			-0.015
1655908048683	-0.015		-0.015
1655908048685			-0.01
1655908048687	-0.01		-0.01
1655908048689			-0.015
1655908048691	-0.01	0.164	-0.015
1655908048693			-0.02
1655908048695	-0.01		-0.02
1655908048697			-0.02
1655908048699	-0.015		-0.015
1655908048701			-0.015
1655908048703	-0.015		-0.015
1655908048705			-0.01
1655908048707	-0.015	0.164	-0.01
1655908048709			-0.01
1655908048711	-0.01		-0.015
1655908048713			-0.015
1655908048715	-0.01		-0.015
1655908048717			-0.015
1655908048719	-0.015		-0.015
1655908048721			-0.015
1655908048723	-0.015	0.163	-0.015
1655908048725			-0.01
1655908048727	-0.015		-0.01
1655908048729			-0.015
1655908048731	-0.015		-0.015
1655908048733			-0.015
1655908048735	-0.015		-0.015
1655908048737			-0.015
1655908048739	-0.015	0.163	-0.015
1655908048741			-0.01
1655908048743	-0.015		-0.01
1655908048745			-0.01
1655908048747	-0.015		-0.015
1655908048749			-0.015
1655908048751	-0.015		-0.02
1655908048753			-0.02
1655908048755	-0.015	0.164	-0.02
1655908048757			-0.02
1655908048759	-0.015		-0.015
1655908048761			-0.015
1655908048763	-0.02		-0.01
1655908048765			-0.01
1655908048767	-0.015		-0.01
1655908048769			-0.015
1655908048771	-0.01	0.166	-0.015
1655908048773			-0.02
1655908048775	-0.01		-0.02
1655908048777			-0.015
1655908048779	-0.015		-0.015
1655908048781			-0.01
1655908048783	-0.02		-0.01
1655908048785			-0.01
1655908048787	-0.015	0.169	-0.01
1655908048789			-0.01
1655908048791	-0.015		-0.015
1655908048793			-0.015
1655908048795	-0.015		-0.015
1655908048797			-0.015
1655908048799	-0.015		-0.015
1655908048801			-0.015
1655908048803	-0.015	0.17	-0.015
1655908048805			-0.01
1655908048807	-0.015		-0.01
1655908048809			-0.01
1655908048811	-0.015		-0.015
1655908048813			-0.015
1655908048815	-0.015		-0.015
1655908048817			-0.015
1655908048819	-0.015	0.17	-0.015
1655908048821			-0.015
1655908048823	-0.015		-0.015
1655908048825			-0.015
1655908048827	-0.01		-0.015
1655908048829			-0.015
1655908048831	-0.01		-0.015
1655908048833			-0.015
1655908048835	-0.015	0.17	-0.015
1655908048837			-0.015
1655908048839	-0.02		-0.015
1655908048841			-0.015
1655908048843	-0.02		-0.015
1655908048845			-0.015
1655908048847	-0.015		-0.015
1655908048849			-0.015
1655908048851	-0.015	0.17	-0.015
1655908048853			-0.02
1655908048855	-0.015		-0.02
1655908048857			-0.02
1655908048859	-0.015		-0.015
1655908048861			-0.015
1655908048863	-0.015		-0.015
1655908048865			-0.01
1655908048867	-0.015	0.17	-0.01
1655908048869			-0.015
1655908048871	-0.015		-0.015
1655908048873			-0.02
1655908048875	-0.015		-0.02
1655908048877			-0.02
1655908048879	-0.02		-0.015
1655908048881			-0.015
1655908048883	-0.025	0.169	-0.015
1655908048885			-0.015
1655908048887	-0.02		-0.015
1655908048889			-0.015
1655908048891	-0.015		-0.015
1655908048893			-0.015
1655908048895	-0.015		-0.015
1655908048897			-0.015
1655908048899	-0.015	0.167	-0.015
1655908048901			-0.015
1655908048903	-0.015		-0.015
1655908048905			-0.015
1655908048907	-0.01		-0.015
1655908048909			-0.015
1655908048911	-0.01		-0.015
1655908048913			-0.02
1655908048915	-0.015	0.164	-0.02
1655908048917			-0.015
1655908048919	-0.02		-0.015
1655908048921			-0.01
1655908048923	-0.02		-0.01
1655908048925			-0.01
1655908048927	-0.015		-0.015
1655908048929			-0.015
1655908048931	-0.015	0.161	-0.02
1655908048933			-0.02
1655908048935	-0.015		-0.02
1655908048937			-0.02
1655908048939	-0.015		-0.02
1655908048941			-0.015
1655908048943	-0.02		-0.015
1655908048945			-0.015
1655908048947	-0.015	0.157	-0.01
1655908048949			-0.015
1655908048951	-0.015		-0.015
1655908048953			-0.015
1655908048955	-0.015		-0.02
1655908048957			-0.015
1655908048959	-0.015		-0.015
1655908048961			-0.015
1655908048963	-0.015	0.153	-0.015
1655908048965			-0.01
1655908048967	-0.015		-0.015
1655908048969			-0.015
1655908048971	-0.015		-0.02
1655908048973			-0.02
1655908048975	-0.015		-0.025
1655908048977			-0.025
1655908048979	-0.015	0.151	-0.02
1655908048981			-0.02
1655908048983	-0.015		-0.015
1655908048985			-0.015
1655908048987	-0.015		-0.015
1655908048989			-0.015
1655908048991	-0.01		-0.015
1655908048993			-0.015
1655908048995	-0.01	0.148	-0.015
1655908048997			-0.015
1655908048999	-0.015		-0.015
1655908049001			-0.01
1655908049003	-0.02		-0.01
1655908049005			-0.015
1655908049007	-0.015		-0.015
1655908049009			-0.02
1655908049011	-0.01	0.146	-0.02
1655908049013			-0.02
1655908049015	-0.01		-0.02
1655908049017			-0.02
1655908049019	-0.015		-0.015
1655908049021			-0.015
1655908049023	-0.015		-0.015
1655908049025			-0.015
1655908049027	-0.015	0.144	-0.015
1655908049029			-0.015
1655908049031	-0.01		-0.015
1655908049033			-0.02
1655908049035	-0.01		-0.02
1655908049037			-0.02
1655908049039	-0.015		-0.015
1655908049041			-0.015
1655908049043	-0.02	0.141	-0.015
1655908049045			-0.015
1655908049047	-0.015		-0.015
1655908049049			-0.015
1655908049051	-0.015		-0.015
1655908049053			-0.015
1655908049055	-0.015		-0.015
1655908049057			-0.02
1655908049059	-0.02	0.138	-0.02
1655908049061			-0.015
1655908049063	-0.02		-0.015
1655908049065			-0.015
1655908049067	-0.015		-0.015
1655908049069			-0.015
1655908049071	-0.01		-0.015
1655908049073			-0.015
1655908049075	-0.01	0.135	-0.015
1655908049077			-0.015
1655908049079	-0.015		-0.015
1655908049081			-0.015
1655908049083	-0.02		-0.01
1655908049085			-0.01
1655908049087	-0.015		-0.01
1655908049089			-0.01
1655908049091	-0.015	0.131	-0.015
1655908049093			-0.02
1655908049095	-0.015		-0.02
1655908049097			-0.02
1655908049099	-0.015		-0.015
1655908049101			-0.015
1655908049103	-0.02		-0.015
1655908049105			-0.01
1655908049107	-0.015	0.128	-0.01
1655908049109			-0.015
1655908049111	-0.01		-0.015
1655908049113			-0.02
1655908049115	-0.01		-0.02
1655908049117			-0.015
1655908049119	-0.015		-0.015
1655908049121			-0.015
1655908049123	-0.02	0.125	-0.01
1655908049125			-0.01
1655908049127	-0.015		-0.01
1655908049129			-0.015
1655908049131	-0.015		-0.015
1655908049133			-0.02
1655908049135	-0.015		-0.02
1655908049137			-0.02
1655908049139	-0.015	0.122	-0.015
1655908049141			-0.015
1655908049143	-0.02		-0.015
1655908049145			-0.015
1655908049147	-0.015		-0.015
1655908049149			-0.015
1655908049151	-0.015		-0.02
1655908049153			-0.02
1655908049155	-0.015	0.119	-0.02
1655908049157			-0.02
1655908049159	-0.015		-0.015
1655908049161			-0.015
1655908049163	-0.02		-0.01
1655908049165			-0.01
1655908049167	-0.015		-0.01
1655908049169			-0.015
1655908049171	-0.015	0.116	-0.015
1655908049173			-0.02
1655908049175	-0.015		-0.02
1655908049177			-0.02
1655908049179	-0.015		-0.02
1655908049181			-0.015
1655908049183	-0.02		-0.015
1655908049185			-0.015
1655908049187	-0.015	0.113	-0.01
1655908049189			-0.015
1655908049191	-0.015		-0.015
1655908049193			-0.02
1655908049195	-0.015		-0.02
1655908049197			-0.02
1655908049199	-0.02		-0.02
1655908049201			-0.015
1655908049203	-0.015	0.11	-0.015
1655908049205			-0.01
1655908049207	-0.015		-0.01
1655908049209			-0.015
1655908049211	-0.01		-0.015
1655908049213			-0.02
1655908049215	-0.01		-0.02
1655908049217			-0.02
1655908049219	-0.015	0.108	-0.02
1655908049221			-0.015
1655908049223	-0.02		-0.015
1655908049225			-0.015
1655908049227	-0.015		-0.015
1655908049229			-0.015
1655908049231	-0.015		-0.015
1655908049233			-0.02
1655908049235	-0.015	0.105	-0.02
1655908049237			-0.02
1655908049239	-0.015		-0.015
1655908049241			-0.015
1655908049243	-0.015		-0.015
1655908049245			-0.015
1655908049247	-0.015		-0.015
1655908049249			-0.015
1655908049251	-0.015	0.103	-0.015
1655908049253			-0.02
1655908049255	-0.015		-0.02
1655908049257			-0.02
1655908049259	-0.015		-0.02
1655908049261			-0.015
1655908049263	-0.015		-0.015
1655908049265			-0.015
1655908049267	-0.015	0.1	-0.015
1655908049269			-0.015
1655908049271	-0.015		-0.015
1655908049273			-0.02
1655908049275	-0.015		-0.02
1655908049277			-0.02
1655908049279	-0.015		-0.02
1655908049281			-0.015
1655908049283	-0.02	0.098	-0.015
1655908049285			-0.015
1655908049287	-0.015		-0.015
1655908049289			-0.015
1655908049291	-0.01		-0.02
1655908049293			-0.02
1655908049295	-0.01		-0.02
1655908049297			-0.015
1655908049299	-0.015	0.096	-0.015
1655908049301			-0.015
1655908049303	-0.015		-0.01
1655908049305			-0.01
1655908049307	-0.015		-0.01
1655908049309			-0.015
1655908049311	-0.01		-0.015
1655908049313			-0.015
1655908049315	-0.01	0.095	-0.02
1655908049317			-0.02
1655908049319	-0.015		-0.02
1655908049321			-0.015
1655908049323	-0.02		-0.01
1655908049325			-0.015
1655908049327	-0.015		-0.015
1655908049329			-0.015
1655908049331	-0.015	0.095	-0.015
1655908049333			-0.015
1655908049335	-0.015		-0.02
1655908049337			-0.015
1655908049339	-0.015		-0.015
1655908049341			-0.015
1655908049343	-0.02		-0.015
1655908049345			-0.015
1655908049347	-0.015	0.095	-0.015
1655908049349			-0.015
1655908049351	-0.01		-0.015
1655908049353			-0.015
1655908049355	-0.01		-0.015
1655908049357			-0.015
1655908049359	-0.015		-0.015
1655908049361			-0.015
1655908049363	-0.015	0.095	-0.015
1655908049365			-0.015
1655908049367	-0.015		-0.015
1655908049369			-0.015
1655908049371	-0.01		-0.015
1655908049373			-0.02
1655908049375	-0.01		-0.02
1655908049377			-0.02
1655908049379	-0.015	0.094	-0.015
1655908049381			-0.015
1655908049383	-0.02		-0.01
1655908049385			-0.01
1655908049387	-0.015		-0.01
1655908049389			-0.015
1655908049391	-0.01		-0.015
1655908049393			-0.015
1655908049395	-0.01	0.094	-0.02
1655908049397			-0.015
1655908049399	-0.02		-0.015
1655908049401			-0.015
1655908049403	-0.02		-0.015
1655908049405			-0.01
1655908049407	-0.015		-0.01
1655908049409			-0.015
1655908049411	-0.015	0.094	-0.015
1655908049413			-0.015
1655908049415	-0.015		-0.02
1655908049417			-0.02
1655908049419	-0.015		-0.02
1655908049421			-0.015
1655908049423	-0.02		-0.015
1655908049425			-0.015
1655908049427	-0.015	0.095	-0.015
1655908049429			-0.015
1655908049431	-0.01		-0.015
1655908049433			-0.02
1655908049435	-0.01		-0.02
1655908049437			-0.02
1655908049439	-0.015		-0.02
1655908049441			-0.015
1655908049443	-0.02	0.097	-0.015
1655908049445			-0.01
1655908049447	-0.015		-0.01
1655908049449			-0.015
1655908049451	-0.015		-0.015
1655908049453			-0.015
1655908049455	-0.01		-0.015
1655908049457			-0.015
1655908049459	-0.015	0.097	-0.015
1655908049461			-0.015
1655908049463	-0.015		-0.01
1655908049465			-0.01
1655908049467	-0.015		-0.01
1655908049469			-0.015
1655908049471	-0.015		-0.015
1655908049473			-0.02
1655908049475	-0.015	0.097	-0.02
1655908049477			-0.02
1655908049479	-0.015		-0.02
1655908049481			-0.015
1655908049483	-0.015		-0.015
1655908049485			-0.01
1655908049487	-0.015		-0.01
1655908049489			-0.015
1655908049491	-0.015	0.095	-0.02
1655908049493			-0.02
1655908049495	-0.015		-0.02
1655908049497			-0.02
1655908049499	-0.02		-0.015
1655908049501			-0.015
1655908049503	-0.015		-0.015
1655908049505			-0.015
1655908049507	-0.015	0.094	-0.015
1655908049509			-0.015
1655908049511	-0.015		-0.015
1655908049513			-0.02
1655908049515	-0.015		-0.02
1655908049517			-0.02
1655908049519	-0.015		-0.02
1655908049521			-0.015
1655908049523	-0.015	0.093	-0.015
1655908049525			-0.01
1655908049527	-0.015		-0.01
1655908049529			-0.01
1655908049531	-0.01		-0.015
1655908049533			-0.015
1655908049535	-0.01		-0.02
1655908049537			-0.02
1655908049539	-0.02	0.092	-0.015
1655908049541			-0.015
1655908049543	-0.02		-0.015
1655908049545			-0.015
1655908049547	-0.015		-0.01
1655908049549			-0.01
1655908049551	-0.01		-0.015
1655908049553			-0.015
1655908049555	-0.01	0.09	-0.015
1655908049557			-0.015
1655908049559	-0.02		-0.02
1655908049561			-0.015
1655908049563	-0.02		-0.015
1655908049565			-0.015
1655908049567	-0.015		-0.015
1655908049569			-0.015
1655908049571	-0.015	0.088	-0.015
1655908049573			-0.015
1655908049575	-0.015		-0.015
1655908049577			-0.015
1655908049579	-0.015		-0.015
1655908049581			-0.015
1655908049583	-0.02		-0.015
1655908049585			-0.015
1655908049587	-0.015	0.086	-0.015
1655908049589			-0.02
1655908049591	-0.015		-0.02
1655908049593			-0.02
1655908049595	-0.015		-0.02
1655908049597			-0.015
1655908049599	-0.015		-0.015
1655908049601			-0.015
1655908049603	-0.02	0.084	-0.015
1655908049605			-0.01
1655908049607	-0.015		-0.015
1655908049609			-0.015
1655908049611	-0.015		-0.015
1655908049613			-0.015
1655908049616	-0.015		-0.015
1655908049618			-0.015
1655908049620	-0.015	0.082	-0.015
1655908049622			-0.015
1655908049624	-0.02		-0.01
1655908049626			-0.01
1655908049628	-0.015		-0.01
1655908049630			-0.015
1655908049632	-0.015		-0.02
1655908049634			-0.02
1655908049636	-0.015	0.08	-0.02
1655908049638			-0.02
1655908049640	-0.015		-0.02
1655908049642			-0.015
1655908049644	-0.02		-0.015
1655908049646			-0.01
1655908049648	-0.015		-0.01
1655908049650			-0.015
1655908049652	-0.01	0.079	-0.02
1655908049654			-0.02
1655908049656	-0.01		-0.02
1655908049658			-0.02
1655908049660	-0.015		-0.015
1655908049662			-0.015
1655908049664	-0.015		-0.015
1655908049666			-0.015
1655908049668	-0.015	0.079	-0.015
1655908049670			-0.015
1655908049672	-0.01		-0.015
1655908049674			-0.02
1655908049676	-0.01		-0.02
1655908049678			-0.02
1655908049680	-0.015		-0.015
1655908049682			-0.015
1655908049684	-0.02	0.079	-0.015
1655908049686			-0.015
1655908049688	-0.015		-0.015
1655908049690			-0.015
1655908049692	-0.015		-0.015
1655908049694			-0.02
1655908049696	-0.015		-0.02
1655908049698			-0.02
1655908049700	-0.015	0.079	-0.015
1655908049702			-0.015
1655908049704	-0.02		-0.015
1655908049706			-0.01
1655908049708	-0.015		-0.015
1655908049710			-0.015
1655908049712	-0.015		-0.015
1655908049714			-0.02
1655908049716	-0.015	0.079	-0.02
1655908049718			-0.02
1655908049720	-0.015		-0.015
1655908049722			-0.015
1655908049724	-0.02		-0.015
1655908049726			-0.015
1655908049728	-0.015		-0.015
1655908049730			-0.015
1655908049732	-0.01	0.079	-0.015
1655908049734			-0.02
1655908049736	-0.01		-0.02
1655908049738			-0.02
1655908049740	-0.015		-0.02
1655908049742			-0.015
1655908049744	-0.015		-0.015
1655908049746			-0.01
1655908049748				[c_PiNeConnected]
1655908049748	-0.015	0.079	-0.01
1655908049750			-0.01
1655908049752	-0.015		-0.015
1655908049754			-0.015
1655908049756	-0.015		-0.015
1655908049758			-0.015
1655908049760	-0.015		-0.015
1655908049762			-0.015
1655908049764	-0.02	0.079	-0.015
1655908049766			-0.01
1655908049768	-0.015		-0.01
1655908049770			-0.015
1655908049772	-0.015		-0.015
1655908049774			-0.02
1655908049776	-0.015		-0.02
1655908049778			-0.02
1655908049780	-0.015	0.079	-0.02
1655908049782			-0.015
1655908049784	-0.02		-0.015
1655908049786			-0.015
1655908049788	-0.015		-0.015
1655908049790			-0.015
1655908049792	-0.015		-0.015
1655908049794			-0.02
1655908049796	-0.015	0.08	-0.02
1655908049798			-0.02
1655908049800	-0.015		-0.02
1655908049802			-0.015
1655908049804	-0.02		-0.015
1655908049806			-0.015
1655908049808	-0.01		-0.015
1655908049810			-0.015
1655908049812	-0.01	0.081	-0.015
1655908049814			-0.02
1655908049816	-0.015		-0.02
1655908049818			-0.02
1655908049820	-0.015		-0.02
1655908049822			-0.015
1655908049824	-0.015		-0.01
1655908049826			-0.01
1655908049828	-0.015	0.083	-0.01
1655908049830			-0.015
1655908049832	-0.015		-0.015
1655908049834			-0.02
1655908049836	-0.015		-0.015
1655908049838			-0.015
1655908049840	-0.015		-0.015
1655908049842			-0.015
1655908049844	-0.015	0.083	-0.015
1655908049846			-0.01
1655908049848	-0.015		-0.015
1655908049850			-0.015
1655908049852	-0.01		-0.015
1655908049854			-0.02
1655908049856	-0.01		-0.02
1655908049858			-0.02
1655908049860	-0.015	0.083	-0.02
1655908049862			-0.015
1655908049864	-0.02		-0.015
1655908049866			-0.015
1655908049868	-0.015		-0.01
1655908049870			-0.015
1655908049872	-0.01		-0.015
1655908049874			-0.015
1655908049876	-0.01	0.083	-0.02
1655908049878			-0.02
1655908049880	-0.015		-0.015
1655908049882			-0.015
1655908049884	-0.015		-0.015
1655908049886			-0.01
1655908049888	-0.015		-0.015
1655908049890			-0.015
1655908049892	-0.015	0.082	-0.015
1655908049894			-0.02
1655908049896	-0.015		-0.02
1655908049898			-0.02
1655908049900	-0.015		-0.015
1655908049902			-0.01
1655908049904	-0.015		-0.01
1655908049906			-0.01
1655908049908	-0.015	0.082	-0.015
1655908049910			-0.015
1655908049912	-0.015		-0.015
1655908049914			-0.015
1655908049916	-0.015		-0.015
1655908049918			-0.015
1655908049920	-0.015		-0.015
1655908049922			-0.015
1655908049924	-0.02	0.082	-0.015
1655908049926			-0.015
1655908049928	-0.015		-0.015
1655908049930			-0.015
1655908049932	-0.015		-0.015
1655908049934			-0.015
1655908049936	-0.015		-0.015
1655908049938			-0.015
1655908049940	-0.015	0.082	-0.015
1655908049942			-0.015
1655908049944	-0.015		-0.01
1655908049946			-0.01
1655908049948	-0.01		-0.01
1655908049950			-0.01
1655908049952	-0.01		-0.015
1655908049954			-0.02
1655908049956	-0.01	0.082	-0.02
1655908049958			-0.02
1655908049960	-0.02		-0.02
1655908049962			-0.015
1655908049964	-0.02		-0.015
1655908049966			-0.01
1655908049968	-0.015		-0.01
1655908049970			-0.015
1655908049972	-0.015	0.081	-0.015
1655908049974			-0.02
1655908049976	-0.015		-0.02
1655908049978			-0.015
1655908049980	-0.015		-0.015
1655908049982			-0.015
1655908049984	-0.02		-0.015
1655908049986			-0.015
1655908049988	-0.02	0.079	-0.015
1655908049990			-0.015
1655908049992	-0.015		-0.015
1655908049994			-0.015
1655908049996	-0.015		-0.02
1655908049998			-0.015
1655908050000	-0.015		-0.015
1655908050002			-0.015
1655908050004	-0.015	0.078	-0.015
1655908050006			-0.015
1655908050008	-0.015		-0.01
1655908050010			-0.015
1655908050012	-0.015		-0.015
1655908050014			-0.02
1655908050016	-0.015		-0.02
1655908050018			-0.02
1655908050020	-0.015	0.077	-0.02
1655908050022			-0.015
1655908050024	-0.02		-0.015
1655908050026			-0.015
1655908050028	-0.015		-0.015
1655908050030			-0.015
1655908050032	-0.01		-0.015
1655908050034			-0.015
1655908050036	-0.01	0.076	-0.015
1655908050038			-0.015
1655908050040	-0.015		-0.015
1655908050042			-0.01
1655908050044	-0.02		-0.01
1655908050046			-0.01
1655908050048	-0.015		-0.01
1655908050050			-0.015
1655908050052	-0.01	0.075	-0.02
1655908050054			-0.02
1655908050056	-0.01		-0.02
1655908050058			-0.02
1655908050060	-0.015		-0.02
1655908050062			-0.015
1655908050064	-0.02		-0.015
1655908050066			-0.015
1655908050068	-0.015	0.074	-0.01
1655908050070			-0.015
1655908050072	-0.015		-0.015
1655908050074			-0.015
1655908050076	-0.015		-0.02
1655908050078			-0.02
1655908050080	-0.015		-0.02
1655908050082			-0.02
1655908050084	-0.02	0.074	-0.02
1655908050086			-0.015
1655908050088	-0.015		-0.015
1655908050090			-0.015
1655908050092	-0.015		-0.015
1655908050094			-0.015
1655908050096	-0.015		-0.015
1655908050098			-0.015
1655908050100	-0.015	0.074	-0.015
1655908050102			-0.015
1655908050104	-0.02		-0.015
1655908050106			-0.015
1655908050108	-0.015		-0.015
1655908050110			-0.015
1655908050112	-0.01		-0.015
1655908050114			-0.015
1655908050116	-0.01	0.074	-0.02
1655908050118			-0.02
1655908050120	-0.015		-0.02
1655908050122			-0.015
1655908050124	-0.015		-0.015
1655908050126			-0.01
1655908050128	-0.02		-0.01
1655908050130			-0.015
1655908050132	-0.015	0.074	-0.015
1655908050134			-0.02
1655908050136	-0.015		-0.02
1655908050138			-0.02
1655908050140	-0.015		-0.015
1655908050142			-0.015
1655908050144	-0.02		-0.01
1655908050146			-0.01
1655908050148	-0.015	0.075	-0.01
1655908050150			-0.015
1655908050152	-0.01		-0.015
1655908050154			-0.02
1655908050156	-0.01		-0.02
1655908050158			-0.02
1655908050160	-0.015		-0.02
1655908050162			-0.015
1655908050164	-0.02	0.075	-0.015
1655908050166			-0.015
1655908050168	-0.015		-0.015
1655908050170			-0.015
1655908050172	-0.01		-0.015
1655908050174			-0.02
1655908050176	-0.01		-0.02
1655908050178			-0.02
1655908050180	-0.015	0.075	-0.02
1655908050182			-0.015
1655908050184	-0.02		-0.015
1655908050186			-0.015
1655908050188	-0.015		-0.015
1655908050190			-0.015
1655908050192	-0.015		-0.015
1655908050194			-0.02
1655908050196	-0.015	0.074	-0.02
1655908050198			-0.02
1655908050200	-0.02		-0.02
1655908050202			-0.015
1655908050204	-0.02		-0.015
1655908050206			-0.01
1655908050208	-0.02		-0.01
1655908050210			-0.015
1655908050212	-0.015	0.073	-0.015
1655908050214			-0.015
1655908050216	-0.015		-0.015
1655908050218			-0.02
1655908050220	-0.02		-0.02
1655908050222			-0.02
1655908050224	-0.02		-0.015
1655908050226			-0.015
1655908050228	-0.015	0.073	-0.01
1655908050230			-0.015
1655908050232	-0.015		-0.015
1655908050234			-0.02
1655908050236	-0.015		-0.02
1655908050238			-0.02
1655908050240	-0.015		-0.015
1655908050242			-0.015
1655908050244	-0.02	0.074	-0.015
1655908050246			-0.01
1655908050248	-0.015		-0.01
1655908050250			-0.015
1655908050252	-0.015		-0.015
1655908050254			-0.02
1655908050256	-0.015		-0.02
1655908050258			-0.02
1655908050260	-0.015	0.075	-0.02
1655908050262			-0.015
1655908050264	-0.02		-0.015
1655908050266			-0.01
1655908050268	-0.02		-0.01
1655908050270			-0.015
1655908050272	-0.015		-0.015
1655908050274			-0.02
1655908050276	-0.015	0.076	-0.02
1655908050278			-0.02
1655908050280	-0.015		-0.015
1655908050282			-0.015
1655908050284	-0.015		-0.015
1655908050286			-0.015
1655908050288	-0.015		-0.015
1655908050290			-0.015
1655908050292	-0.01	0.077	-0.02
1655908050294			-0.02
1655908050296	-0.01		-0.02
1655908050298			-0.02
1655908050300	-0.015		-0.02
1655908050302			-0.02
1655908050304	-0.02		-0.015
1655908050306			-0.015
1655908050308	-0.015	0.077	-0.015
1655908050310			-0.015
1655908050312	-0.015		-0.02
1655908050314			-0.02
1655908050316	-0.015		-0.02
1655908050318			-0.02
1655908050320	-0.015		-0.02
1655908050322			-0.015
1655908050324	-0.02	0.077	-0.015
1655908050326			-0.015
1655908050328	-0.015		-0.015
1655908050330			-0.015
1655908050332	-0.015		-0.015
1655908050334			-0.02
1655908050336	-0.015		-0.02
1655908050338			-0.02
1655908050340	-0.02	0.076	-0.015
1655908050342			-0.015
1655908050344	-0.02		-0.015
1655908050346			-0.015
1655908050348	-0.015		-0.015
1655908050350			-0.015
1655908050352	-0.015		-0.015
1655908050354			-0.02
1655908050356	-0.015	0.075	-0.02
1655908050358			-0.02
1655908050360	-0.015		-0.02
1655908050362			-0.02
1655908050364	-0.02		-0.015
1655908050366			-0.015
1655908050368	-0.015		-0.015
1655908050370			-0.015
1655908050372	-0.015	0.073	-0.015
1655908050374			-0.015
1655908050376	-0.015		-0.015
1655908050378			-0.02
1655908050380	-0.015		-0.02
1655908050382			-0.015
1655908050384	-0.015		-0.015
1655908050386			-0.01
1655908050388	-0.015	0.072	-0.01
1655908050390			-0.01
1655908050392	-0.01		-0.015
1655908050394			-0.015
1655908050396	-0.01		-0.02
1655908050398			-0.02
1655908050400	-0.015		-0.015
1655908050402			-0.015
1655908050404	-0.015	0.071	-0.015
1655908050406			-0.01
1655908050408	-0.01		-0.015
1655908050410			-0.015
1655908050412	-0.01		-0.015
1655908050414			-0.02
1655908050416	-0.01		-0.02
1655908050418			-0.02
1655908050420	-0.015	0.07	-0.015
1655908050422			-0.015
1655908050424	-0.015		-0.015
1655908050426			-0.015
1655908050428	-0.015		-0.015
1655908050430			-0.015
1655908050432	-0.015		-0.02
1655908050434			-0.02
1655908050436	-0.015	0.068	-0.02
1655908050438			-0.02
1655908050440	-0.015		-0.015
1655908050442			-0.015
1655908050444	-0.02		-0.015
1655908050446			-0.015
1655908050448	-0.015		-0.015
1655908050450			-0.015
1655908050452	-0.01	0.067	-0.015
1655908050454			-0.02
1655908050456	-0.01		-0.02
1655908050458			-0.02
1655908050460	-0.015		-0.02
1655908050462			-0.015
1655908050464	-0.015		-0.015
1655908050466			-0.015
1655908050468	-0.015	0.066	-0.015
1655908050470			-0.015
1655908050472	-0.015		-0.015
1655908050474			-0.015
1655908050476	-0.015		-0.015
1655908050478			-0.02
1655908050480	-0.015		-0.015
1655908050482			-0.015
1655908050484	-0.015	0.065	-0.01
1655908050486			-0.01
1655908050488	-0.015		-0.01
1655908050490			-0.015
1655908050492	-0.015		-0.015
1655908050494			-0.015
1655908050496	-0.015		-0.015
1655908050498			-0.015
1655908050500	-0.015	0.064	-0.015
1655908050502			-0.01
1655908050504	-0.015		-0.01
1655908050506			-0.01
1655908050508	-0.015		-0.01
1655908050510			-0.015
1655908050512	-0.015		-0.015
1655908050514			-0.015
1655908050516	-0.01	0.062	-0.015
1655908050518			-0.015
1655908050520	-0.015		-0.015
1655908050522			-0.015
1655908050524	-0.02		-0.015
1655908050526			-0.015
1655908050528	-0.015		-0.015
1655908050530			-0.015
1655908050532	-0.01	0.061	-0.015
1655908050534			-0.015
1655908050536	-0.01		-0.02
1655908050538			-0.02
1655908050540	-0.015		-0.015
1655908050542			-0.015
1655908050544	-0.015		-0.015
1655908050546			-0.01
1655908050548	-0.015	0.06	-0.01
1655908050550			-0.01
1655908050552	-0.01		-0.015
1655908050554			-0.015
1655908050556	-0.01		-0.015
1655908050558			-0.015
1655908050560	-0.015		-0.015
1655908050562			-0.015
1655908050564	-0.02	0.059	-0.015
1655908050566			-0.015
1655908050568	-0.015		-0.015
1655908050570			-0.015
1655908050572	-0.01		-0.015
1655908050574			-0.015
1655908050576	-0.01		-0.015
1655908050578			-0.015
1655908050580	-0.015	0.058	-0.015
1655908050582			-0.015
1655908050584	-0.015		-0.015
1655908050586			-0.015
1655908050588	-0.02		-0.015
1655908050590			-0.015
1655908050592	-0.015		-0.015
1655908050594			-0.015
1655908050596	-0.015	0.059	-0.02
1655908050598			-0.015
1655908050600	-0.015		-0.015
1655908050602			-0.015
1655908050604	-0.02		-0.015
1655908050606			-0.015
1655908050608	-0.015		-0.01
1655908050610			-0.01
1655908050612	-0.015	0.06	-0.015
1655908050614			-0.015
1655908050616	-0.015		-0.02
1655908050618			-0.02
1655908050620	-0.015		-0.015
1655908050622			-0.015
1655908050624	-0.02		-0.01
1655908050626			-0.01
1655908050628	-0.015	0.061	-0.01
1655908050630			-0.015
1655908050632	-0.01		-0.015
1655908050634			-0.015
1655908050636	-0.01		-0.015
1655908050638			-0.015
1655908050640	-0.015		-0.015
1655908050642			-0.015
1655908050644	-0.02	0.062	-0.01
1655908050646			-0.01
1655908050648	-0.015		-0.01
1655908050650			-0.01
1655908050652	-0.015		-0.015
1655908050654			-0.02
1655908050656	-0.015		-0.02
1655908050658			-0.02
1655908050660	-0.02	0.062	-0.015
1655908050662			-0.015
1655908050664	-0.02		-0.01
1655908050666			-0.01
1655908050668	-0.015		-0.01
1655908050670			-0.015
1655908050672	-0.01		-0.015
1655908050674			-0.015
1655908050676	-0.01	0.064	-0.015
1655908050678			-0.02
1655908050680	-0.015		-0.02
1655908050682			-0.02
1655908050684	-0.02		-0.015
1655908050686			-0.015
1655908050688	-0.015		-0.015
1655908050690			-0.015
1655908050692	-0.015	0.065	-0.015
1655908050694			-0.02
1655908050696	-0.015		-0.02
1655908050698			-0.02
1655908050700	-0.015		-0.02
1655908050702			-0.015
1655908050704	-0.015		-0.015
1655908050706			-0.015
1655908050708	-0.015	0.066	-0.015
1655908050710			-0.015
1655908050712	-0.01		-0.015
1655908050714			-0.02
1655908050716	-0.01		-0.02
1655908050718			-0.02
1655908050720	-0.015		-0.02
1655908050722			-0.015
1655908050724	-0.02	0.066	-0.015
1655908050726			-0.01
1655908050728	-0.015		-0.01
1655908050730			-0.015
1655908050732	-0.015		-0.015
1655908050734			-0.015
1655908050736	-0.015		-0.02
1655908050738			-0.02
1655908050740	-0.015	0.066	-0.015
1655908050742			-0.015
1655908050744	-0.02		-0.015
1655908050746			-0.015
1655908050748	-0.02		-0.015
1655908050750			-0.015
1655908050752	-0.015		-0.02
1655908050754			-0.02
1655908050756	-0.015	0.065	-0.02
1655908050758			-0.02
1655908050760	-0.015		-0.015
1655908050762			-0.015
1655908050764	-0.02		-0.01
1655908050766			-0.01
1655908050768	-0.015		-0.01
1655908050770			-0.015
1655908050772	-0.015	0.064	-0.015
1655908050774			-0.015
1655908050776	-0.015		-0.02
1655908050778			-0.02
1655908050780	-0.015		-0.015
1655908050782			-0.015
1655908050784	-0.02		-0.015
1655908050786			-0.015
1655908050788	-0.015	0.063	-0.01
1655908050790			-0.015
1655908050792	-0.015		-0.015
1655908050794			-0.015
1655908050796	-0.015		-0.015
1655908050798			-0.015
1655908050800	-0.015		-0.015
1655908050802			-0.015
1655908050804	-0.02	0.062	-0.015
1655908050806			-0.01
1655908050808	-0.015		-0.01
1655908050810			-0.015
1655908050812	-0.015		-0.015
1655908050814			-0.015
1655908050816	-0.015		-0.02
1655908050818			-0.02
1655908050820	-0.015	0.061	-0.02
1655908050822			-0.015
1655908050824	-0.02		-0.015
1655908050826			-0.015
1655908050828	-0.015		-0.015
1655908050830			-0.015
1655908050832	-0.01		-0.015
1655908050834			-0.02
1655908050836	-0.01	0.061	-0.02
1655908050838			-0.02
1655908050840	-0.015		-0.02
1655908050842			-0.02
1655908050844	-0.015		-0.015
1655908050846			-0.015
1655908050848	-0.015		-0.015
1655908050850			-0.015
1655908050852	-0.015	0.062	-0.015
1655908050854			-0.02
1655908050856	-0.015		-0.02
1655908050858			-0.02
1655908050860	-0.015		-0.02
1655908050862			-0.015
1655908050864	-0.015		-0.015
1655908050866			-0.015
1655908050868	-0.015	0.062	-0.015
1655908050870			-0.015
1655908050872	-0.01		-0.015
1655908050874			-0.02
1655908050876	-0.01		-0.02
1655908050878			-0.02
1655908050880	-0.015		-0.015
1655908050882			-0.015
1655908050884	-0.02	0.062	-0.015
1655908050886			-0.015
1655908050888	-0.015		-0.015
1655908050890			-0.015
1655908050892	-0.015		-0.015
1655908050894			-0.015
1655908050896	-0.015		-0.02
1655908050898			-0.02
1655908050900	-0.015	0.062	-0.02
1655908050902			-0.015
1655908050904	-0.015		-0.015
1655908050906			-0.015
1655908050908	-0.015		-0.015
1655908050910			-0.015
1655908050912	-0.015		-0.015
1655908050914			-0.015
1655908050916	-0.015	0.061	-0.02
1655908050918			-0.02
1655908050920	-0.015		-0.02
1655908050922			-0.015
1655908050924	-0.015		-0.015
1655908050926			-0.01
1655908050928	-0.015		-0.01
1655908050930			-0.015
1655908050932	-0.01	0.06	-0.015
1655908050934			-0.02
1655908050936	-0.01		-0.02
1655908050938			-0.015
1655908050940	-0.01		-0.015
1655908050942			-0.015
1655908050944	-0.015		-0.015
1655908050946			-0.01
1655908050948	-0.015	0.059	-0.015
1655908050950			-0.015
1655908050952	-0.015		-0.015
1655908050954			-0.015
1655908050956	-0.015		-0.015
1655908050958			-0.015
1655908050960	-0.015		-0.015
1655908050962			-0.015
1655908050964	-0.02	0.059	-0.015
1655908050966			-0.01
1655908050968	-0.015		-0.01
1655908050970			-0.01
1655908050972	-0.01		-0.015
1655908050974			-0.015
1655908050976	-0.01		-0.02
1655908050978			-0.02
1655908050980	-0.015	0.061	-0.015
1655908050982			-0.015
1655908050984	-0.02		-0.015
1655908050986			-0.015
1655908050988	-0.015		-0.015
1655908050990			-0.015
1655908050992	-0.015		-0.015
1655908050994			-0.015
1655908050996	-0.015	0.061	-0.015
1655908050998			-0.015
1655908051000	-0.015		-0.015
1655908051002			-0.015
1655908051004	-0.02		-0.015
1655908051006			-0.015
1655908051008	-0.015		-0.015
1655908051010			-0.015
1655908051012	-0.015	0.061	-0.015
1655908051014			-0.02
1655908051016	-0.015		-0.015
1655908051018			-0.015
1655908051020	-0.015		-0.015
1655908051022			-0.015
1655908051024	-0.015		-0.01
1655908051026			-0.01
1655908051028	-0.015	0.061	-0.01
1655908051030			-0.01
1655908051032	-0.01		-0.01
1655908051034			-0.015
1655908051036	-0.01		-0.015
1655908051038			-0.015
1655908051040	-0.015		-0.015
1655908051042			-0.015
1655908051044	-0.015	0.062	-0.015
1655908051046			-0.015
1655908051048	-0.015		-0.015
1655908051050			-0.015
1655908051052	-0.015		-0.015
1655908051054			-0.02
1655908051056	-0.015		-0.02
1655908051058			-0.02
1655908051060	-0.015	0.063	-0.015
1655908051062			-0.015
1655908051064	-0.015		-0.01
1655908051066			-0.01
1655908051068	-0.015		-0.01
1655908051070			-0.01
1655908051072	-0.01		-0.015
1655908051074			-0.015
1655908051076	-0.01	0.063	-0.02
1655908051078			-0.02
1655908051080	-0.015		-0.015
1655908051082			-0.015
1655908051084	-0.02		-0.015
1655908051086			-0.01
1655908051088	-0.015		-0.015
1655908051090			-0.015
1655908051092	-0.015	0.063	-0.015
1655908051094			-0.02
1655908051096	-0.015		-0.02
1655908051098			-0.02
1655908051100	-0.02		-0.015
1655908051102			-0.015
1655908051104	-0.015		-0.015
1655908051106			-0.015
1655908051108	-0.01	0.062	-0.015
1655908051110			-0.015
1655908051112	-0.01		-0.015
1655908051114			-0.015
1655908051116	-0.015		-0.015
1655908051118			-0.015
1655908051120	-0.015		-0.015
1655908051122			-0.015
1655908051124	-0.02	0.061	-0.015
1655908051126			-0.01
1655908051128	-0.015		-0.01
1655908051130			-0.01
1655908051132	-0.015		-0.015
1655908051134			-0.015
1655908051136	-0.015		-0.015
1655908051138			-0.015
1655908051140	-0.015	0.06	-0.015
1655908051142			-0.015
1655908051144	-0.02		-0.015
1655908051146			-0.015
1655908051148	-0.015		-0.015
1655908051150			-0.015
1655908051152	-0.01		-0.015
1655908051154			-0.015
1655908051156	-0.01	0.059	-0.015
1655908051158			-0.015
1655908051160	-0.015		-0.015
1655908051162			-0.015
1655908051164	-0.015		-0.015
1655908051166			-0.01
1655908051168	-0.015		-0.01
1655908051170			-0.01
1655908051172	-0.015	0.058	-0.015
1655908051174			-0.015
1655908051176	-0.015		-0.02
1655908051178			-0.02
1655908051180	-0.015		-0.015
1655908051182			-0.015
1655908051184	-0.015		-0.015
1655908051186			-0.015
1655908051188	-0.015	0.058	-0.015
1655908051190			-0.015
1655908051192	-0.015		-0.02
1655908051194			-0.02
1655908051196	-0.015		-0.015
1655908051198			-0.015
1655908051200	-0.015		-0.01
1655908051202			-0.01
1655908051204	-0.015	0.059	-0.01
1655908051206			-0.015
1655908051208	-0.015		-0.015
1655908051210			-0.015
1655908051212	-0.01		-0.015
1655908051214			-0.02
1655908051216	-0.01		-0.02
1655908051218			-0.02
1655908051220	-0.015	0.061	-0.02
1655908051222			-0.015
1655908051224	-0.02		-0.015
1655908051226			-0.015
1655908051228	-0.015		-0.015
1655908051230			-0.015
1655908051232	-0.01		-0.015
1655908051234			-0.02
1655908051236	-0.01	0.062	-0.02
1655908051238			-0.02
1655908051240	-0.015		-0.015
1655908051242			-0.015
1655908051244	-0.015		-0.01
1655908051246			-0.01
1655908051248	-0.015		-0.01
1655908051250			-0.01
1655908051252	-0.015	0.064	-0.015
1655908051254			-0.015
1655908051256	-0.015		-0.015
1655908051258			-0.015
1655908051260	-0.015		-0.015
1655908051262			-0.015
1655908051264	-0.015		-0.015
1655908051266			-0.015
1655908051268	-0.015	0.064	-0.015
1655908051270			-0.015
1655908051272	-0.015		-0.015
1655908051274			-0.015
1655908051276	-0.015		-0.015
1655908051278			-0.015
1655908051280	-0.015		-0.015
1655908051282			-0.015
1655908051284	-0.015	0.065	-0.015
1655908051286			-0.015
1655908051288	-0.015		-0.015
1655908051290			-0.015
1655908051292	-0.015		-0.015
1655908051294			-0.015
1655908051296	-0.015		-0.015
1655908051298			-0.015
1655908051300	-0.015	0.067	-0.015
1655908051302			-0.015
1655908051304	-0.02		-0.01
1655908051306			-0.01
1655908051308	-0.015		-0.01
1655908051310			-0.015
1655908051312	-0.01		-0.015
1655908051314			-0.015
1655908051316	-0.01	0.067	-0.02
1655908051318			-0.02
1655908051320	-0.015		-0.015
1655908051322			-0.015
1655908051324	-0.015		-0.01
1655908051326			-0.01
1655908051328	-0.015		-0.01
1655908051330			-0.015
1655908051332	-0.015	0.067	-0.015
1655908051334			-0.015
1655908051336	-0.015		-0.02
1655908051338			-0.015
1655908051340	-0.02		-0.015
1655908051342			-0.015
1655908051344	-0.02		-0.015
1655908051346			-0.01
1655908051348	-0.015	0.067	-0.015
1655908051350			-0.015
1655908051352	-0.015		-0.015
1655908051354			-0.015
1655908051356	-0.015		-0.015
1655908051358			-0.02
1655908051360	-0.015		-0.015
1655908051362			-0.015
1655908051364	-0.015	0.067	-0.015
1655908051366			-0.015
1655908051368	-0.015		-0.015
1655908051370			-0.015
1655908051372	-0.015		-0.015
1655908051374			-0.015
1655908051376	-0.015		-0.015
1655908051378			-0.02
1655908051380	-0.015	0.065	-0.02
1655908051382			-0.015
1655908051384	-0.02		-0.015
1655908051386			-0.015
1655908051388	-0.015		-0.015
1655908051390			-0.015
1655908051392	-0.015		-0.015
1655908051394			-0.02
1655908051396	-0.015	0.062	-0.02
1655908051398			-0.02
1655908051400	-0.015		-0.015
1655908051402			-0.015
1655908051404	-0.02		-0.015
1655908051406			-0.01
1655908051408	-0.015		-0.01
1655908051410			-0.01
1655908051412	-0.01	0.06	-0.015
1655908051414			-0.015
1655908051416	-0.01		-0.015
1655908051418			-0.015
1655908051420	-0.015		-0.015
1655908051422			-0.015
1655908051424	-0.015		-0.015
1655908051426			-0.015
1655908051428	-0.02	0.058	-0.015
1655908051430			-0.015
1655908051432	-0.015		-0.02
1655908051434			-0.02
1655908051436	-0.01		-0.02
1655908051438			-0.02
1655908051440	-0.015		-0.015
1655908051442			-0.015
1655908051444	-0.02	0.057	-0.015
1655908051446			-0.015
1655908051448	-0.015		-0.015
1655908051450			-0.015
1655908051452	-0.01		-0.015
1655908051454			-0.015
1655908051456	-0.01		-0.015
1655908051458			-0.015
1655908051460	-0.015	0.057	-0.015
1655908051462			-0.015
1655908051464	-0.02		-0.015
1655908051466			-0.015
1655908051468	-0.015		-0.01
1655908051470			-0.015
1655908051472	-0.01		-0.015
1655908051474			-0.02
1655908051476	-0.01	0.057	-0.02
1655908051478			-0.02
1655908051480	-0.01		-0.015
1655908051482			-0.015
1655908051484	-0.015		-0.015
1655908051486			-0.015
1655908051488	-0.015		-0.015
1655908051490			-0.015
1655908051492	-0.01	0.057	-0.015
1655908051494			-0.02
1655908051496	-0.01		-0.02
1655908051498			-0.02
1655908051500	-0.015		-0.02
1655908051502			-0.015
1655908051504	-0.015		-0.015
1655908051506			-0.01
1655908051508	-0.015	0.057	-0.01
1655908051510			-0.015
1655908051512	-0.015		-0.015
1655908051514			-0.015
1655908051516	-0.015		-0.015
1655908051518			-0.015
1655908051520	-0.015		-0.02
1655908051522			-0.02
1655908051524	-0.015	0.058	-0.015
1655908051526			-0.015
1655908051528	-0.015		-0.01
1655908051530			-0.01
1655908051532	-0.015		-0.015
1655908051534			-0.015
1655908051536	-0.015		-0.02
1655908051538			-0.02
1655908051540	-0.015	0.059	-0.015
1655908051542			-0.015
1655908051544	-0.015		-0.01
1655908051546			-0.01
1655908051548	-0.015		-0.01
1655908051550			-0.015
1655908051552	-0.01		-0.015
1655908051554			-0.02
1655908051556	-0.01	0.061	-0.02
1655908051558			-0.02
1655908051560	-0.015		-0.015
1655908051562			-0.015
1655908051564	-0.015		-0.015
1655908051566			-0.01
1655908051568	-0.015		-0.01
1655908051570			-0.01
1655908051572	-0.015	0.062	-0.01
1655908051574			-0.015
1655908051576	-0.015		-0.015
1655908051578			-0.02
1655908051580	-0.015		-0.015
1655908051582			-0.015
1655908051584	-0.02		-0.015
1655908051586			-0.01
1655908051588	-0.015	0.063	-0.01
1655908051590			-0.01
1655908051592	-0.015		-0.015
1655908051594			-0.015
1655908051596	-0.015		-0.015
1655908051598			-0.02
1655908051600	-0.015		-0.015
1655908051602			-0.015
1655908051604	-0.02	0.063	-0.015
1655908051606			-0.01
1655908051608	-0.015		-0.015
1655908051610			-0.015
1655908051612	-0.015		-0.015
1655908051614			-0.015
1655908051616	-0.015		-0.015
1655908051618			-0.02
1655908051620	-0.015	0.063	-0.02
1655908051622			-0.015
1655908051624	-0.015		-0.015
1655908051626			-0.015
1655908051628	-0.015		-0.01
1655908051630			-0.015
1655908051632	-0.01		-0.015
1655908051634			-0.015
1655908051636	-0.01	0.064	-0.015
1655908051638			-0.015
1655908051640	-0.015		-0.015
1655908051642			-0.015
1655908051644	-0.015		-0.01
1655908051646			-0.01
1655908051648	-0.015		-0.01
1655908051650			-0.015
1655908051652	-0.01	0.065	-0.015
1655908051654			-0.015
1655908051656	-0.01		-0.015
1655908051658			-0.02
1655908051660	-0.015		-0.015
1655908051662			-0.015
1655908051664	-0.015		-0.015
1655908051666			-0.015
1655908051668	-0.01	0.065	-0.015
1655908051670			-0.015
1655908051672	-0.01		-0.015
1655908051674			-0.02
1655908051676	-0.01		-0.02
1655908051678			-0.02
1655908051680	-0.015		-0.015
1655908051682			-0.015
1655908051684	-0.02	0.065	-0.015
1655908051686			-0.015
1655908051688	-0.015		-0.015
1655908051690			-0.015
1655908051692	-0.01		-0.015
1655908051694			-0.015
1655908051696	-0.01		-0.02
1655908051698			-0.02
1655908051700	-0.015	0.065	-0.015
1655908051702			-0.015
1655908051704	-0.015		-0.015
1655908051706			-0.015
1655908051708	-0.015		-0.015
1655908051710			-0.015
1655908051712	-0.015		-0.015
1655908051714			-0.015
1655908051716	-0.015	0.064	-0.015
1655908051718			-0.015
1655908051720	-0.015		-0.015
1655908051722			-0.015
1655908051724	-0.02		-0.01
1655908051726			-0.01
1655908051728	-0.015		-0.01
1655908051730			-0.01
1655908051732	-0.01	0.064	-0.015
1655908051734			-0.015
1655908051736	-0.01		-0.015
1655908051738			-0.02
1655908051740	-0.01		-0.015
1655908051742			-0.015
1655908051744	-0.015		-0.01
1655908051746			-0.01
1655908051748	-0.015	0.065	-0.01
1655908051750			-0.015
1655908051752	-0.01		-0.015
1655908051754			-0.015
1655908051756	-0.01		-0.015
1655908051758			-0.015
1655908051760	-0.01		-0.015
1655908051762			-0.01
1655908051764	-0.015	0.067	-0.01
1655908051766			-0.01
1655908051768	-0.015		-0.01
1655908051770			-0.015
1655908051772	-0.01		-0.015
1655908051774			-0.015
1655908051776	-0.01		-0.02
1655908051778			-0.02
1655908051780	-0.015	0.068	-0.02
1655908051782			-0.015
1655908051784	-0.02		-0.015
1655908051786			-0.01
1655908051788	-0.015		-0.01
1655908051790			-0.01
1655908051792	-0.01		-0.015
1655908051794			-0.015
1655908051796	-0.01	0.069	-0.015
1655908051798			-0.015
1655908051800	-0.015		-0.015
1655908051802			-0.015
1655908051804	-0.015		-0.015
1655908051806			-0.015
1655908051808	-0.015		-0.015
1655908051810			-0.015
1655908051812	-0.01	0.069	-0.015
1655908051814			-0.015
1655908051816	-0.01		-0.02
1655908051818			-0.02
1655908051820	-0.015		-0.015
1655908051822			-0.015
1655908051824	-0.015		-0.01
1655908051826			-0.01
1655908051828	-0.015	0.068	-0.01
1655908051830			-0.01
1655908051832	-0.01		-0.01
1655908051834			-0.015
1655908051836	-0.01		-0.015
1655908051839			-0.015
1655908051841	-0.015		-0.015
1655908051843			-0.015
1655908051845	-0.015	0.065	-0.015
1655908051847			-0.01
1655908051849	-0.01		-0.01
1655908051851			-0.01
1655908051853	-0.01		-0.01
1655908051855			-0.015
1655908051857	-0.01		-0.015
1655908051859			-0.015
1655908051861	-0.015	0.064	-0.015
1655908051863			-0.015
1655908051865	-0.015		-0.015
1655908051867			-0.01
1655908051869	-0.015		-0.01
1655908051871			-0.015
1655908051873	-0.01		-0.015
1655908051875			-0.02
1655908051877	-0.01	0.064	-0.02
1655908051879			-0.02
1655908051881	-0.015		-0.015
1655908051883			-0.015
1655908051885	-0.015		-0.015
1655908051887			-0.01
1655908051889	-0.01		-0.01
1655908051891			-0.015
1655908051893	-0.01	0.064	-0.015
1655908051895			-0.015
1655908051897	-0.01		-0.015
1655908051899			-0.015
1655908051901	-0.015		-0.015
1655908051903			-0.015
1655908051905	-0.015		-0.015
1655908051907			-0.01
1655908051909	-0.015	0.064	-0.01
1655908051911			-0.01
1655908051913	-0.01		-0.015
1655908051915			-0.015
1655908051917	-0.01		-0.015
1655908051919			-0.015
1655908051921	-0.015		-0.015
1655908051923			-0.015
1655908051925	-0.015	0.064	-0.01
1655908051927			-0.01
1655908051929	-0.01		-0.01
1655908051931			-0.015
1655908051933	-0.01		-0.015
1655908051935			-0.015
1655908051937	-0.01		-0.015
1655908051939			-0.015
1655908051941	-0.015	0.065	-0.015
1655908051943			-0.01
1655908051945	-0.015		-0.01
1655908051947			-0.01
1655908051949	-0.015		-0.01
1655908051951			-0.01
1655908051953	-0.01		-0.015
1655908051955			-0.015
1655908051957	-0.01	0.067	-0.015
1655908051959			-0.015
1655908051961	-0.015		-0.015
1655908051963			-0.015
1655908051965	-0.02		-0.01
1655908051967			-0.01
1655908051969	-0.015		-0.01
1655908051971			-0.01
1655908051973	-0.01	0.068	-0.015
1655908051975			-0.015
1655908051977	-0.01		-0.015
1655908051979			-0.015
1655908051981	-0.015		-0.015
1655908051983			-0.01
1655908051985	-0.02		-0.01
1655908051987			-0.01
1655908051989	-0.015	0.069	-0.01
1655908051991			-0.01
1655908051993	-0.015		-0.015
1655908051995			-0.015
1655908051997	-0.015		-0.015
1655908051999			-0.015
1655908052001	-0.015		-0.015
1655908052003			-0.015
1655908052005	-0.015	0.069	-0.015
1655908052007			-0.01
1655908052009	-0.015		-0.01
1655908052011			-0.01
1655908052013	-0.015		-0.015
1655908052015			-0.015
1655908052017	-0.015		-0.015
1655908052019			-0.015
1655908052021	-0.015	0.07	-0.015
1655908052023			-0.01
1655908052025	-0.015		-0.01
1655908052027			-0.01
1655908052029	-0.015		-0.01
1655908052031			-0.01
1655908052033	-0.015		-0.015
1655908052035			-0.015
1655908052037	-0.015	0.072	-0.015
1655908052039			-0.015
1655908052041	-0.015		-0.015
1655908052043			-0.015
1655908052045	-0.02		-0.015
1655908052047			-0.01
1655908052049	-0.015		-0.01
1655908052051			-0.01
1655908052053	-0.01	0.072	-0.015
1655908052055			-0.015
1655908052057	-0.01		-0.02
1655908052059			-0.02
1655908052061	-0.015		-0.015
1655908052063			-0.015
1655908052065	-0.015		-0.01
1655908052067			-0.01
1655908052069	-0.015	0.072	-0.01
1655908052071			-0.01
1655908052073	-0.01		-0.015
1655908052075			-0.015
1655908052077	-0.01		-0.02
1655908052079			-0.02
1655908052081	-0.015		-0.02
1655908052083			-0.015
1655908052085	-0.015	0.072	-0.015
1655908052087			-0.015
1655908052089	-0.015		-0.01
1655908052091			-0.015
1655908052093	-0.01		-0.015
1655908052095			-0.015
1655908052097	-0.01		-0.015
1655908052099			-0.015
1655908052101	-0.015	0.072	-0.015
1655908052103			-0.015
1655908052105	-0.02		-0.015
1655908052107			-0.015
1655908052109	-0.015		-0.015
1655908052111			-0.015
1655908052113	-0.01		-0.015
1655908052115			-0.015
1655908052117	-0.01	0.072	-0.015
1655908052119			-0.015
1655908052121	-0.015		-0.015
1655908052123			-0.015
1655908052125	-0.015		-0.015
1655908052127			-0.015
1655908052129	-0.015		-0.015
1655908052131			-0.015
1655908052133	-0.015	0.073	-0.015
1655908052135			-0.02
1655908052137	-0.015		-0.02
1655908052139			-0.02
1655908052141	-0.015		-0.015
1655908052143			-0.015
1655908052145	-0.02		-0.015
1655908052147			-0.01
1655908052149	-0.015	0.073	-0.01
1655908052151			-0.01
1655908052153	-0.01		-0.015
1655908052155			-0.015
1655908052157	-0.01		-0.015
1655908052159			-0.015
1655908052161	-0.015		-0.015
1655908052163			-0.015
1655908052165	-0.02	0.072	-0.01
1655908052167			-0.01
1655908052169	-0.015		-0.01
1655908052171			-0.015
1655908052173	-0.015		-0.015
1655908052175			-0.015
1655908052177	-0.015		-0.015
1655908052179			-0.015
1655908052181	-0.015	0.07	-0.015
1655908052183			-0.015
1655908052185	-0.02		-0.015
1655908052187			-0.01
1655908052189	-0.015		-0.01
1655908052191			-0.01
1655908052193	-0.015		-0.015
1655908052195			-0.015
1655908052197	-0.015	0.068	-0.02
1655908052199			-0.02
1655908052201	-0.015		-0.015
1655908052203			-0.015
1655908052205	-0.015		-0.01
1655908052207			-0.01
1655908052209	-0.015		-0.01
1655908052211			-0.015
1655908052213	-0.01	0.065	-0.015
1655908052215			-0.015
1655908052217	-0.01		-0.015
1655908052219			-0.015
1655908052221	-0.015		-0.015
1655908052223			-0.015
1655908052225	-0.02		-0.015
1655908052227			-0.015
1655908052229	-0.015	0.064	-0.015
1655908052231			-0.015
1655908052233	-0.01		-0.015
1655908052235			-0.02
1655908052237	-0.01		-0.02
1655908052239			-0.02
1655908052241	-0.01		-0.02
1655908052243			-0.015
1655908052245	-0.015	0.062	-0.015
1655908052247			-0.01
1655908052249	-0.015		-0.01
1655908052251			-0.015
1655908052253	-0.015		-0.015
1655908052255			-0.02
1655908052257	-0.015		-0.02
1655908052259			-0.02
1655908052261	-0.015	0.062	-0.02
1655908052263			-0.015
1655908052265	-0.02		-0.015
1655908052267			-0.015
1655908052269	-0.015		-0.015
1655908052271			-0.015
1655908052273	-0.01		-0.015
1655908052275			-0.015
1655908052277	-0.01	0.062	-0.02
1655908052279			-0.02
1655908052281	-0.015		-0.02
1655908052283			-0.015
1655908052285	-0.015		-0.015
1655908052287			-0.015
1655908052289	-0.015		-0.015
1655908052291			-0.015
1655908052293	-0.015	0.062	-0.015
1655908052295			-0.015
1655908052297	-0.015		-0.015
1655908052299			-0.015
1655908052301	-0.015		-0.015
1655908052303			-0.015
1655908052305	-0.015		-0.01
1655908052307			-0.01
1655908052309	-0.015	0.061	-0.01
1655908052311			-0.01
1655908052313	-0.015		-0.015
1655908052315			-0.015
1655908052317	-0.015		-0.02
1655908052319			-0.02
1655908052321	-0.015		-0.015
1655908052323			-0.015
1655908052325	-0.02	0.059	-0.015
1655908052327			-0.01
1655908052329	-0.015		-0.01
1655908052331			-0.01
1655908052333	-0.015		-0.01
1655908052335			-0.015
1655908052337	-0.015		-0.015
1655908052339			-0.015
1655908052341	-0.015	0.058	-0.015
1655908052343			-0.015
1655908052345	-0.015		-0.015
1655908052347			-0.015
1655908052349	-0.015		-0.015
1655908052351			-0.015
1655908052353	-0.015		-0.015
1655908052355			-0.015
1655908052357	-0.015	0.058	-0.02
1655908052359			-0.02
1655908052361	-0.015		-0.02
1655908052363			-0.015
1655908052365	-0.015		-0.015
1655908052367			-0.01
1655908052369	-0.015		-0.01
1655908052371			-0.01
1655908052373	-0.01	0.058	-0.015
1655908052375			-0.015
1655908052377	-0.01		-0.015
1655908052379			-0.015
[truncated: 36,218 more rows]
